# Supplementary material for: Cryo-EM structure of the nonameric CsgG-CsgF complex and its implications for controlling curli biogenesis in Enterobacteriaceae
Source: PLoS Biol. 2020 Jun 19;18(6):e3000748. doi: 10.1371/journal.pbio.3000748 (PMC7304575; doi:10.1371/journal.pbio.3000748)
Supplement: S1 Data — (XLSX) [file pbio.3000748.s009.xlsx]

## Sheet: Fig 2B
	Figs 2B ITC initial data												Figs 2B ITC calculated data (by Origin 7.0)
Setting	$ITC												DH	INJV	Xt	Mt	XMt	NDH	DY	Fit
	13												(Y)	(Y)	(Y)	(X)	(Y)	(Y)	(Y)	(Y)
	$NOT												0.18088	0.4	0	0.02	0.03428	--	--	2043.81
	25												1.75452	3	0.000684261	0.01996	0.29352	1940.98	70.8872	1870.09
	60												1.1226	3	0.00577	0.01967	0.55652	1339.15	-193.798	1532.94
	650												1.13286	3	0.01079	0.01938	0.8233	1348.91	159.645	1189.27
	8												0.66763	3	0.01573	0.0191	1.09385	905.84	18.9091	886.931
	2												0.33061	3	0.02059	0.01882	1.36816	584.87	-65.69	650.56
	$ADCGainCode: 0												0.22062	3	0.02538	0.01855	1.64625	480.11	1.57377	478.536
	$False,True,True												0.0503	3	0.03009	0.01828	1.9281	317.907	-39.1638	357.071
	$ 0.4 , 0.8 , 120 , 5												0.07764	3	0.03473	0.01801	2.21373	343.94	72.376	271.564
	$ 3 , 6 , 120 , 5												-0.01006	3	0.03929	0.01775	2.50312	260.421	49.7503	210.671
	$ 3 , 6 , 120 , 5												-0.09801	3	0.04377	0.01749	2.79629	176.66	10.1431	166.517
	$ 3 , 6 , 120 , 5												-0.24578	3	0.04818	0.01723	3.09322	35.9273	-97.9232	133.851
	$ 3 , 6 , 120 , 5												-0.2157	3	0.05252	0.01698	3.39393	64.5667	-44.6296	109.196
	$ 3 , 6 , 120 , 5
	$ 3 , 6 , 120 , 5
	$ 3 , 6 , 120 , 5
	$ 3 , 6 , 120 , 5
	$ 3 , 6 , 120 , 5
	$ 3 , 6 , 120 , 5
	$ 3 , 6 , 120 , 5
	$ 3 , 6 , 120 , 5
	# 0
	# 0.1
	# 0.005
	# 0.201
	# 25
	# 3.7836
	# 9.43
	?
	% ITC200_12.12.605
	0.00201
	0.037836
	%-0.58582 , 29.66647
	% 0.032992 , 29.38982
	0.00833333
	% 169660 , 169660
	% 0.25 , 81
	%-0.002799 ,-0.033953
	%-20 , 8
	% 0 , 0
	0
	% 128000 128009
	0.431
	% 500 , 750 , 1000 , 750
	% 0.08483 ,-0.00398 , 0.0000323928 , 0.000000331496 ,-0.00000000386654
	% ITC200 Ver: 1.26.3
Data	@0
	5	8.95381	24.9901	5.7e-05	24.9848	0.201	0.056	8.95381	0
	6	8.95283	24.9902	5.6e-05	24.9849	0.2005	0.056	8.95283	0
	7	8.95107	24.9902	5.7e-05	24.9849	0.2001	0.056	8.95107	0
	8	8.94992	24.9903	5.4e-05	24.985	0.1996	0.056	8.94992	0
	9	8.94949	24.9903	4.7e-05	24.985	0.1992	0.056	8.94949	0
	10	8.94927	24.9903	4.5e-05	24.985	0.1987	0.056	8.94927	0
	11	8.9495	24.9903	4.4e-05	24.985	0.1983	0.057	8.9495	0
	12	8.95054	24.9903	4.4e-05	24.985	0.1978	0.057	8.95054	0
	13	8.95145	24.9904	4.8e-05	24.985	0.1974	0.057	8.95145	0
	14	8.95221	24.9905	5.1e-05	24.985	0.197	0.057	8.95221	0
	15	8.95269	24.9906	5.1e-05	24.9851	0.1965	0.057	8.95269	0
	16	8.95308	24.9907	5e-05	24.9851	0.1961	0.057	8.95308	0
	17	8.95285	24.9908	5.2e-05	24.985	0.1956	0.057	8.95285	0
	18	8.95255	24.9908	5e-05	24.9849	0.1952	0.057	8.95255	0
	19	8.95265	24.9908	5.1e-05	24.9849	0.1947	0.057	8.95265	0
	20	8.95281	24.9907	5.1e-05	24.9848	0.1942	0.057	8.95281	0
	21	8.95213	24.9907	5.4e-05	24.9848	0.1938	0.057	8.95213	0
	22	8.95193	24.9907	5.3e-05	24.9848	0.1933	0.057	8.95193	0
	23	8.95284	24.9908	5.2e-05	24.9849	0.1929	0.057	8.95284	0
	24	8.95273	24.9908	5.4e-05	24.9849	0.1924	0.057	8.95273	0
	25	8.9525	24.9908	5.6e-05	24.9849	0.192	0.057	8.9525	0
	26	8.95283	24.9908	5.5e-05	24.9849	0.1916	0.057	8.95283	0
	27	8.95228	24.9909	5.3e-05	24.9849	0.1911	0.057	8.95228	0
	28	8.95306	24.9909	5.3e-05	24.9849	0.1907	0.057	8.95306	0
	29	8.95369	24.9909	5.3e-05	24.985	0.1902	0.057	8.95369	0
	30	8.95387	24.9909	5.1e-05	24.9849	0.1898	0.057	8.95387	0
	31	8.95409	24.991	4.9e-05	24.9849	0.1893	0.057	8.95409	0
	32	8.95456	24.991	4.9e-05	24.9848	0.1889	0.057	8.95456	0
	33	8.95145	24.9911	4.9e-05	24.9848	0.1885	0.058	8.95145	0
	34	8.94915	24.9912	4.6e-05	24.9848	0.1881	0.058	8.94915	0
	35	8.94711	24.9913	4.6e-05	24.9849	0.1876	0.058	8.94711	0
	36	8.94534	24.9914	4.8e-05	24.985	0.1872	0.058	8.94534	0
	37	8.94324	24.9915	4.9e-05	24.985	0.1868	0.058	8.94324	0
	38	8.9433	24.9915	5e-05	24.9851	0.1864	0.058	8.9433	0
	39	8.9435	24.9915	5.2e-05	24.985	0.1859	0.058	8.9435	0
	40	8.94384	24.9915	5.1e-05	24.9849	0.1855	0.058	8.94384	0
	41	8.9444	24.9916	5e-05	24.9849	0.185	0.058	8.9444	0
	42	8.94519	24.9915	5e-05	24.9849	0.1846	0.058	8.94519	0
	43	8.94468	24.9915	4.7e-05	24.9849	0.1842	0.058	8.94468	0
	44	8.94414	24.9916	4.4e-05	24.9849	0.1837	0.058	8.94414	0
	45	8.94355	24.9917	4.8e-05	24.985	0.1833	0.058	8.94355	0
	46	8.94371	24.9916	5e-05	24.9849	0.1829	0.058	8.94371	0
	47	8.94411	24.9917	5e-05	24.9849	0.1825	0.058	8.94411	0
	48	8.94451	24.9918	5.2e-05	24.9849	0.1821	0.058	8.94451	0
	49	8.94331	24.9918	5.3e-05	24.9849	0.1817	0.058	8.94331	0
	50	8.942	24.9919	4.8e-05	24.9848	0.1812	0.059	8.942	0
	51	8.9391	24.9919	4.4e-05	24.9848	0.1808	0.059	8.9391	0
	52	8.93549	24.992	4.4e-05	24.9849	0.1804	0.059	8.93549	0
	53	8.9336	24.9919	4.7e-05	24.9848	0.1799	0.059	8.9336	0
	54	8.93437	24.992	4.8e-05	24.9849	0.1795	0.059	8.93437	0
	55	8.93521	24.992	5e-05	24.9849	0.1791	0.059	8.93521	0
	56	8.93606	24.9919	5.2e-05	24.9849	0.1787	0.059	8.93606	0
	57	8.9364	24.9919	5.3e-05	24.9849	0.1783	0.059	8.9364	0
	58	8.93569	24.9919	4.8e-05	24.9849	0.1778	0.059	8.93569	0
	59	8.93344	24.992	4.7e-05	24.9849	0.1774	0.059	8.93344	0
	60	8.93146	24.992	5e-05	24.9849	0.177	0.059	8.93146	0
	@1	0.4	0.8	60.178
	61	8.93026	24.992	5e-05	24.9849	0.1765	0.059	8.93026	0
	62	8.93218	24.9921	4.8e-05	24.9849	0.1761	0.059	8.93218	0
	63	8.93873	24.9921	5e-05	24.9849	0.1757	0.059	8.93873	0
	64	8.94785	24.9921	5.1e-05	24.9849	0.1752	0.059	8.94785	0
	65	8.95841	24.9921	4.9e-05	24.9849	0.1748	0.059	8.95841	0
	66	8.96845	24.9922	4.9e-05	24.9849	0.1744	0.059	8.96845	0
	67	8.98016	24.9922	5e-05	24.9849	0.1739	0.06	8.98016	0
	68	8.98722	24.9923	5.2e-05	24.985	0.1735	0.06	8.98722	0
	69	8.98813	24.9923	5.1e-05	24.9849	0.1731	0.06	8.98813	0
	70	8.98588	24.9923	4.9e-05	24.9849	0.1727	0.06	8.98588	0
	71	8.98233	24.9923	4.7e-05	24.9849	0.1722	0.06	8.98233	0
	72	8.97476	24.9924	4.5e-05	24.9849	0.1718	0.06	8.97476	0
	73	8.96699	24.9924	4.7e-05	24.9848	0.1714	0.06	8.96699	0
	74	8.96165	24.9925	4.6e-05	24.9849	0.1709	0.06	8.96165	0
	75	8.95733	24.9926	4.6e-05	24.9849	0.1705	0.06	8.95733	0
	76	8.95278	24.9926	5e-05	24.9849	0.17	0.06	8.95278	0
	77	8.94872	24.9926	5.1e-05	24.9849	0.1696	0.06	8.94872	0
	78	8.94518	24.9927	4.7e-05	24.9849	0.1692	0.06	8.94518	0
	79	8.94203	24.9927	4.7e-05	24.9849	0.1688	0.06	8.94203	0
	80	8.93833	24.9928	4.9e-05	24.9849	0.1684	0.06	8.93833	0
	81	8.93678	24.9928	4.8e-05	24.985	0.168	0.06	8.93678	0
	82	8.93491	24.9929	4.7e-05	24.985	0.1675	0.061	8.93491	0
	83	8.93327	24.993	4.9e-05	24.985	0.1671	0.061	8.93327	0
	84	8.93172	24.993	5e-05	24.985	0.1667	0.061	8.93172	0
	85	8.93147	24.993	5.1e-05	24.9849	0.1663	0.061	8.93147	0
	86	8.93047	24.993	5.2e-05	24.9849	0.1658	0.061	8.93047	0
	87	8.93039	24.993	5.2e-05	24.9849	0.1654	0.061	8.93039	0
	88	8.93046	24.9929	5.3e-05	24.9849	0.165	0.061	8.93046	0
	89	8.93012	24.9929	5.4e-05	24.9849	0.1645	0.061	8.93012	0
	90	8.93042	24.993	5.7e-05	24.985	0.1641	0.061	8.93042	0
	91	8.93253	24.9931	5.7e-05	24.985	0.1637	0.061	8.93253	0
	92	8.93366	24.9932	6.7e-05	24.985	0.1632	0.06	8.93366	0
	93	8.93351	24.9933	6.8e-05	24.9852	0.1628	0.06	8.93351	0
	94	8.93327	24.9933	6.5e-05	24.9852	0.1624	0.06	8.93327	0
	95	8.93155	24.9934	6e-05	24.9852	0.162	0.061	8.93155	0
	96	8.92894	24.9933	5.6e-05	24.9851	0.1616	0.061	8.92894	0
	97	8.92787	24.9934	4.5e-05	24.9851	0.1612	0.061	8.92787	0
	98	8.92717	24.9933	4.2e-05	24.985	0.1608	0.062	8.92717	0
	99	8.9273	24.9934	4.6e-05	24.9851	0.1604	0.062	8.9273	0
	100	8.92773	24.9933	5e-05	24.985	0.16	0.062	8.92773	0
	101	8.92772	24.9933	5.2e-05	24.985	0.1595	0.061	8.92772	0
	102	8.92804	24.9933	5.1e-05	24.9851	0.1591	0.062	8.92804	0
	103	8.92779	24.9934	5.2e-05	24.9851	0.1587	0.062	8.92779	0
	104	8.92736	24.9935	5.2e-05	24.9851	0.1583	0.062	8.92736	0
	105	8.92719	24.9937	4.9e-05	24.9852	0.1578	0.062	8.92719	0
	106	8.92685	24.9936	4.8e-05	24.9851	0.1574	0.062	8.92685	0
	107	8.92511	24.9937	4.7e-05	24.9851	0.1569	0.062	8.92511	0
	108	8.92506	24.9937	4.6e-05	24.985	0.1565	0.062	8.92506	0
	109	8.92507	24.9938	4.8e-05	24.985	0.1561	0.062	8.92507	0
	110	8.92612	24.9937	4.9e-05	24.9849	0.1558	0.062	8.92612	0
	111	8.92626	24.9938	5e-05	24.9849	0.1554	0.062	8.92626	0
	112	8.92638	24.9938	5.2e-05	24.9849	0.155	0.062	8.92638	0
	113	8.92551	24.9938	5.1e-05	24.9849	0.1546	0.062	8.92551	0
	114	8.92571	24.9938	4.4e-05	24.9849	0.1542	0.063	8.92571	0
	115	8.92548	24.9939	4.4e-05	24.985	0.1538	0.063	8.92548	0
	116	8.92578	24.9939	4.3e-05	24.985	0.1534	0.063	8.92578	0
	117	8.92561	24.994	4.6e-05	24.985	0.153	0.063	8.92561	0
	118	8.92584	24.9941	4.6e-05	24.985	0.1525	0.063	8.92584	0
	119	8.92525	24.9941	4.9e-05	24.985	0.1521	0.063	8.92525	0
	120	8.92453	24.9942	5.3e-05	24.985	0.1517	0.063	8.92453	0
	121	8.92423	24.9942	5.7e-05	24.985	0.1513	0.063	8.92423	0
	122	8.92466	24.9941	5.7e-05	24.9849	0.1508	0.063	8.92466	0
	123	8.92465	24.9941	5.7e-05	24.9849	0.1504	0.063	8.92465	0
	124	8.92473	24.9941	5.8e-05	24.9848	0.15	0.063	8.92473	0
	125	8.92525	24.9941	5.2e-05	24.9848	0.1496	0.063	8.92525	0
	126	8.92628	24.9942	5e-05	24.9848	0.1492	0.063	8.92628	0
	127	8.92566	24.9943	4.7e-05	24.9849	0.1488	0.063	8.92566	0
	128	8.92632	24.9945	4.7e-05	24.985	0.1484	0.063	8.92632	0
	129	8.92669	24.9945	4.7e-05	24.985	0.148	0.063	8.92669	0
	130	8.92615	24.9946	5.1e-05	24.985	0.1475	0.063	8.92615	0
	131	8.92524	24.9946	5e-05	24.985	0.1471	0.063	8.92524	0
	132	8.92636	24.9946	5.1e-05	24.985	0.1467	0.063	8.92636	0
	133	8.9264	24.9946	5.3e-05	24.9849	0.1463	0.063	8.9264	0
	134	8.92643	24.9946	5.3e-05	24.9849	0.1459	0.064	8.92643	0
	135	8.92695	24.9947	5.2e-05	24.985	0.1455	0.064	8.92695	0
	136	8.9267	24.9947	5e-05	24.985	0.1451	0.064	8.9267	0
	137	8.92545	24.9948	5.2e-05	24.9851	0.1447	0.064	8.92545	0
	138	8.92557	24.9948	5.8e-05	24.9851	0.1443	0.064	8.92557	0
	139	8.92613	24.9949	6.6e-05	24.9851	0.1439	0.063	8.92613	0
	140	8.9263	24.9948	7.3e-05	24.9851	0.1435	0.063	8.9263	0
	141	8.9282	24.9948	8.4e-05	24.985	0.1431	0.062	8.9282	0
	142	8.93015	24.9948	8.9e-05	24.985	0.1427	0.062	8.93015	0
	143	8.93162	24.9949	8.4e-05	24.985	0.1423	0.062	8.93162	0
	144	8.93176	24.9948	7.6e-05	24.9849	0.1419	0.062	8.93176	0
	145	8.93184	24.9948	7.5e-05	24.9849	0.1415	0.063	8.93184	0
	146	8.93001	24.9948	7.4e-05	24.9849	0.1411	0.063	8.93001	0
	147	8.92651	24.9949	7e-05	24.9849	0.1407	0.063	8.92651	0
	148	8.9228	24.9949	6.8e-05	24.9849	0.1403	0.063	8.9228	0
	149	8.92028	24.9951	6.7e-05	24.985	0.1399	0.063	8.92028	0
	150	8.91856	24.9951	5.1e-05	24.985	0.1394	0.064	8.91856	0
	151	8.91763	24.9951	3.5e-05	24.985	0.139	0.065	8.91763	0
	152	8.91891	24.9951	2.5e-05	24.985	0.1386	0.065	8.91891	0
	153	8.92045	24.995	2e-05	24.9849	0.1381	0.066	8.92045	0
	154	8.92207	24.995	2.2e-05	24.9849	0.1377	0.066	8.92207	0
	155	8.92314	24.9952	3e-05	24.985	0.1373	0.066	8.92314	0
	156	8.92495	24.9952	3.6e-05	24.985	0.1369	0.065	8.92495	0
	157	8.92569	24.9951	3.7e-05	24.9849	0.1365	0.065	8.92569	0
	158	8.92468	24.9952	3.3e-05	24.9849	0.1361	0.066	8.92468	0
	159	8.92455	24.9951	3e-05	24.9848	0.1357	0.066	8.92455	0
	160	8.92433	24.995	3e-05	24.9846	0.1353	0.066	8.92433	0
	161	8.91991	24.995	3.1e-05	24.9846	0.1349	0.066	8.91991	0
	162	8.91607	24.995	4e-05	24.9846	0.1345	0.066	8.91607	0
	163	8.91197	24.9951	4.3e-05	24.9847	0.1342	0.066	8.91197	0
	164	8.9095	24.9952	4.5e-05	24.9848	0.1338	0.066	8.9095	0
	165	8.90871	24.9953	4.4e-05	24.9849	0.1334	0.066	8.90871	0
	166	8.91193	24.9954	4.2e-05	24.985	0.133	0.066	8.91193	0
	167	8.91583	24.9954	4.2e-05	24.9849	0.1326	0.066	8.91583	0
	168	8.92087	24.9954	4.6e-05	24.9849	0.1322	0.066	8.92087	0
	169	8.92313	24.9955	4.8e-05	24.985	0.1318	0.066	8.92313	0
	170	8.92256	24.9955	4.7e-05	24.9849	0.1314	0.066	8.92256	0
	171	8.92153	24.9955	5.2e-05	24.9849	0.131	0.066	8.92153	0
	172	8.92054	24.9956	5.4e-05	24.9849	0.1305	0.066	8.92054	0
	173	8.91953	24.9957	5.3e-05	24.9849	0.1301	0.066	8.91953	0
	174	8.91951	24.9957	5.5e-05	24.9849	0.1298	0.066	8.91951	0
	175	8.92169	24.9958	5.9e-05	24.985	0.1294	0.066	8.92169	0
	176	8.92345	24.9958	5.8e-05	24.9849	0.129	0.066	8.92345	0
	177	8.92233	24.9958	6e-05	24.985	0.1285	0.066	8.92233	0
	178	8.92114	24.9958	6e-05	24.985	0.1281	0.066	8.92114	0
	179	8.91944	24.9959	5.9e-05	24.9849	0.1277	0.066	8.91944	0
	180	8.9176	24.9959	5.9e-05	24.985	0.1273	0.066	8.9176	0
	@2	3	6	180.083
	181	8.91644	24.996	5.8e-05	24.9849	0.1269	0.066	8.91644	0
	182	8.92118	24.9961	5.3e-05	24.9849	0.1265	0.066	8.92118	0
	183	8.93817	24.9961	5.3e-05	24.9849	0.1261	0.066	8.93817	0
	184	8.97924	24.996	5.3e-05	24.9848	0.1257	0.066	8.97924	0
	185	9.04522	24.9961	5.3e-05	24.9848	0.1253	0.067	9.04522	0
	186	9.13026	24.9961	5.2e-05	24.9849	0.1249	0.067	9.13026	0
	187	9.22741	24.9962	5.4e-05	24.985	0.1245	0.067	9.22741	0
	188	9.32208	24.9963	5.6e-05	24.9849	0.1241	0.067	9.32208	0
	189	9.38902	24.9964	5.5e-05	24.985	0.1237	0.067	9.38902	0
	190	9.42226	24.9963	5.7e-05	24.9849	0.1234	0.067	9.42226	0
	191	9.42824	24.9963	5.8e-05	24.9849	0.123	0.067	9.42824	0
	192	9.41101	24.9963	5.6e-05	24.9848	0.1226	0.067	9.41101	0
	193	9.37381	24.9963	5.3e-05	24.9848	0.1222	0.067	9.37381	0
	194	9.32875	24.9963	4.8e-05	24.9848	0.1218	0.067	9.32875	0
	195	9.28095	24.9963	4.6e-05	24.9848	0.1214	0.068	9.28095	0
	196	9.2329	24.9965	4.5e-05	24.9849	0.121	0.068	9.2329	0
	197	9.1844	24.9966	4.7e-05	24.985	0.1206	0.068	9.1844	0
	198	9.13907	24.9966	4.7e-05	24.9849	0.1202	0.068	9.13907	0
	199	9.09785	24.9967	5.3e-05	24.985	0.1198	0.068	9.09785	0
	200	9.06022	24.9967	5.2e-05	24.9849	0.1194	0.068	9.06022	0
	201	9.02425	24.9965	5.2e-05	24.9848	0.119	0.068	9.02425	0
	202	8.99148	24.9966	4.8e-05	24.9848	0.1186	0.068	8.99148	0
	203	8.96408	24.9967	4.8e-05	24.9849	0.1182	0.068	8.96408	0
	204	8.94139	24.9967	4.7e-05	24.9848	0.1178	0.068	8.94139	0
	205	8.92416	24.9968	5.1e-05	24.9849	0.1174	0.068	8.92416	0
	206	8.91206	24.9969	5.3e-05	24.9849	0.117	0.068	8.91206	0
	207	8.90423	24.9969	5.4e-05	24.9849	0.1166	0.068	8.90423	0
	208	8.89807	24.9969	5.4e-05	24.9848	0.1162	0.068	8.89807	0
	209	8.89447	24.997	5.3e-05	24.9849	0.1158	0.068	8.89447	0
	210	8.89296	24.9971	5.1e-05	24.9849	0.1154	0.068	8.89296	0
	211	8.89189	24.9971	4.8e-05	24.9849	0.115	0.068	8.89189	0
	212	8.89191	24.9972	5e-05	24.985	0.1146	0.068	8.89191	0
	213	8.88987	24.9972	5.1e-05	24.9851	0.1143	0.069	8.88987	0
	214	8.88966	24.9972	4.9e-05	24.985	0.1139	0.069	8.88966	0
	215	8.88908	24.9972	4.7e-05	24.985	0.1135	0.069	8.88908	0
	216	8.88975	24.9973	4.8e-05	24.985	0.1131	0.069	8.88975	0
	217	8.88941	24.9973	5.1e-05	24.985	0.1127	0.069	8.88941	0
	218	8.89078	24.9974	5.1e-05	24.985	0.1123	0.069	8.89078	0
	219	8.88991	24.9975	5.2e-05	24.985	0.1119	0.069	8.88991	0
	220	8.88897	24.9975	5.4e-05	24.9851	0.1115	0.069	8.88897	0
	221	8.88797	24.9975	5.2e-05	24.985	0.111	0.069	8.88797	0
	222	8.88784	24.9975	5e-05	24.985	0.1106	0.069	8.88784	0
	223	8.88732	24.9975	5.2e-05	24.985	0.1103	0.069	8.88732	0
	224	8.88728	24.9975	5.5e-05	24.985	0.1099	0.069	8.88728	0
	225	8.88659	24.9975	5.7e-05	24.985	0.1095	0.069	8.88659	0
	226	8.88533	24.9975	6e-05	24.985	0.1091	0.069	8.88533	0
	227	8.8838	24.9975	5.8e-05	24.985	0.1087	0.069	8.8838	0
	228	8.88326	24.9975	5.8e-05	24.985	0.1083	0.069	8.88326	0
	229	8.88325	24.9975	5.3e-05	24.9849	0.1079	0.069	8.88325	0
	230	8.88338	24.9976	5.4e-05	24.985	0.1075	0.069	8.88338	0
	231	8.88243	24.9976	5.2e-05	24.9849	0.1071	0.07	8.88243	0
	232	8.88139	24.9977	5.3e-05	24.9849	0.1067	0.07	8.88139	0
	233	8.88156	24.9978	5.4e-05	24.985	0.1063	0.07	8.88156	0
	234	8.88144	24.9979	5.8e-05	24.9851	0.1059	0.07	8.88144	0
	235	8.88058	24.9979	5.4e-05	24.985	0.1055	0.07	8.88058	0
	236	8.88078	24.998	5.5e-05	24.9851	0.1051	0.07	8.88078	0
	237	8.88072	24.998	5.2e-05	24.9851	0.1047	0.07	8.88072	0
	238	8.87997	24.998	5e-05	24.9851	0.1043	0.07	8.87997	0
	239	8.87847	24.998	4.8e-05	24.985	0.1038	0.07	8.87847	0
	240	8.87893	24.9981	5.3e-05	24.985	0.1034	0.07	8.87893	0
	241	8.87942	24.9982	5.5e-05	24.985	0.1031	0.07	8.87942	0
	242	8.88063	24.9982	5.8e-05	24.985	0.1027	0.07	8.88063	0
	243	8.88169	24.9983	5.8e-05	24.9851	0.1023	0.07	8.88169	0
	244	8.88236	24.9984	5.9e-05	24.9851	0.1019	0.07	8.88236	0
	245	8.88323	24.9984	5.4e-05	24.9851	0.1015	0.07	8.88323	0
	246	8.88511	24.9984	5.6e-05	24.9851	0.101	0.07	8.88511	0
	247	8.88562	24.9984	5.4e-05	24.9851	0.1006	0.07	8.88562	0
	248	8.88575	24.9985	5.3e-05	24.9851	0.1002	0.07	8.88575	0
	249	8.88631	24.9985	5.1e-05	24.9851	0.0998	0.07	8.88631	0
	250	8.88539	24.9985	5.2e-05	24.985	0.0994	0.07	8.88539	0
	251	8.88384	24.9985	5e-05	24.985	0.099	0.071	8.88384	0
	252	8.88278	24.9985	4.7e-05	24.9851	0.0986	0.071	8.88278	0
	253	8.88232	24.9985	4.7e-05	24.985	0.0982	0.071	8.88232	0
	254	8.88254	24.9986	4.8e-05	24.9849	0.0979	0.071	8.88254	0
	255	8.88364	24.9987	4.8e-05	24.985	0.0975	0.071	8.88364	0
	256	8.88536	24.9988	4.9e-05	24.985	0.0971	0.071	8.88536	0
	257	8.88695	24.9989	5.2e-05	24.985	0.0967	0.071	8.88695	0
	258	8.88762	24.9989	5.5e-05	24.9851	0.0963	0.071	8.88762	0
	259	8.88765	24.9989	5.7e-05	24.9851	0.0959	0.071	8.88765	0
	260	8.88794	24.9989	5.8e-05	24.9851	0.0955	0.071	8.88794	0
	261	8.88742	24.9988	5.7e-05	24.9851	0.0951	0.071	8.88742	0
	262	8.88872	24.9988	5.7e-05	24.9851	0.0947	0.071	8.88872	0
	263	8.88928	24.9989	5.6e-05	24.9851	0.0943	0.071	8.88928	0
	264	8.88972	24.9989	5.5e-05	24.9851	0.094	0.071	8.88972	0
	265	8.88986	24.999	5.9e-05	24.9851	0.0936	0.071	8.88986	0
	266	8.8886	24.999	5.8e-05	24.985	0.0932	0.071	8.8886	0
	267	8.8865	24.999	5.9e-05	24.985	0.0928	0.071	8.8865	0
	268	8.88554	24.999	5.7e-05	24.9849	0.0924	0.071	8.88554	0
	269	8.88498	24.9991	5.2e-05	24.9849	0.092	0.071	8.88498	0
	270	8.88425	24.9991	4.7e-05	24.9849	0.0916	0.072	8.88425	0
	271	8.88442	24.9991	4.8e-05	24.9849	0.0912	0.072	8.88442	0
	272	8.88495	24.9992	4.6e-05	24.985	0.0908	0.072	8.88495	0
	273	8.88631	24.9992	4.7e-05	24.985	0.0904	0.072	8.88631	0
	274	8.88706	24.9991	4.9e-05	24.985	0.09	0.072	8.88706	0
	275	8.88716	24.9992	4.8e-05	24.9849	0.0896	0.072	8.88716	0
	276	8.8885	24.9993	4.5e-05	24.985	0.0892	0.072	8.8885	0
	277	8.88904	24.9993	4.3e-05	24.985	0.0888	0.072	8.88904	0
	278	8.888	24.9994	4.5e-05	24.985	0.0884	0.072	8.888	0
	279	8.88834	24.9995	4.9e-05	24.985	0.088	0.072	8.88834	0
	280	8.89	24.9995	5.6e-05	24.9851	0.0876	0.072	8.89	0
	281	8.8896	24.9995	6.1e-05	24.9851	0.0872	0.072	8.8896	0
	282	8.88972	24.9995	6.7e-05	24.985	0.0868	0.071	8.88972	0
	283	8.89036	24.9995	7.2e-05	24.985	0.0864	0.071	8.89036	0
	284	8.8906	24.9995	6.7e-05	24.9849	0.086	0.071	8.8906	0
	285	8.88877	24.9995	5.8e-05	24.9848	0.0856	0.072	8.88877	0
	286	8.88868	24.9995	5.5e-05	24.9847	0.0852	0.072	8.88868	0
	287	8.88857	24.9996	4.9e-05	24.9848	0.0848	0.072	8.88857	0
	288	8.88861	24.9997	4.1e-05	24.9849	0.0844	0.073	8.88861	0
	289	8.88851	24.9997	4e-05	24.985	0.084	0.073	8.88851	0
	290	8.88987	24.9998	4.3e-05	24.985	0.0836	0.073	8.88987	0
	291	8.89124	24.9998	4.1e-05	24.985	0.0832	0.073	8.89124	0
	292	8.89185	24.9998	4.4e-05	24.985	0.0828	0.073	8.89185	0
	293	8.89169	24.9999	4.4e-05	24.9849	0.0824	0.073	8.89169	0
	294	8.89108	24.9999	4.6e-05	24.9849	0.082	0.073	8.89108	0
	295	8.88967	24.9999	4.8e-05	24.9848	0.0816	0.073	8.88967	0
	296	8.88867	25	4.8e-05	24.9849	0.0812	0.073	8.88867	0
	297	8.88785	24.9999	4.6e-05	24.9849	0.0808	0.074	8.88785	0
	298	8.88716	25	4.9e-05	24.9849	0.0804	0.074	8.88716	0
	299	8.88829	25	4.7e-05	24.985	0.08	0.074	8.88829	0
	300	8.88941	25.0001	4.6e-05	24.9851	0.0796	0.074	8.88941	0
	@3	3	6	300.106
	301	8.88993	25.0001	4.6e-05	24.985	0.0792	0.074	8.88993	0
	302	8.89279	25	4.9e-05	24.985	0.0788	0.074	8.89279	0
	303	8.90399	25	4.8e-05	24.985	0.0784	0.074	8.90399	0
	304	8.92936	25	4.9e-05	24.9849	0.0781	0.074	8.92936	0
	305	8.97104	25	4.5e-05	24.9849	0.0777	0.074	8.97104	0
	306	9.02533	25.0001	4.4e-05	24.985	0.0773	0.074	9.02533	0
	307	9.09265	25.0003	4.2e-05	24.9851	0.0769	0.074	9.09265	0
	308	9.16708	25.0003	4.5e-05	24.9851	0.0765	0.074	9.16708	0
	309	9.22628	25.0004	4.6e-05	24.9851	0.0761	0.074	9.22628	0
	310	9.26373	25.0004	5e-05	24.9852	0.0757	0.074	9.26373	0
	311	9.28348	25.0004	5.4e-05	24.9851	0.0754	0.074	9.28348	0
	312	9.28248	25.0004	5.2e-05	24.9851	0.075	0.074	9.28248	0
	313	9.25854	25.0003	5e-05	24.985	0.0746	0.075	9.25854	0
	314	9.22571	25.0003	4.9e-05	24.985	0.0742	0.075	9.22571	0
	315	9.19069	25.0004	5.2e-05	24.9849	0.0739	0.075	9.19069	0
	316	9.15398	25.0004	4.8e-05	24.9849	0.0735	0.075	9.15398	0
	317	9.11471	25.0005	4.9e-05	24.9849	0.0731	0.075	9.11471	0
	318	9.07616	25.0005	5.2e-05	24.9849	0.0728	0.075	9.07616	0
	319	9.03905	25.0007	5.2e-05	24.985	0.0724	0.075	9.03905	0
	320	9.00432	25.0008	5.1e-05	24.985	0.072	0.075	9.00432	0
	321	8.97159	25.0008	5.5e-05	24.985	0.0716	0.075	8.97159	0
	322	8.94317	25.0008	5.8e-05	24.985	0.0712	0.075	8.94317	0
	323	8.91928	25.0009	5.8e-05	24.985	0.0709	0.075	8.91928	0
	324	8.90037	25.0008	6.1e-05	24.985	0.0705	0.075	8.90037	0
	325	8.88604	25.0009	6e-05	24.985	0.0701	0.075	8.88604	0
	326	8.87541	25.0009	6.1e-05	24.985	0.0697	0.075	8.87541	0
	327	8.86906	25.001	6.4e-05	24.9851	0.0693	0.075	8.86906	0
	328	8.86534	25.0011	6.4e-05	24.9851	0.0689	0.075	8.86534	0
	329	8.8633	25.0011	6.5e-05	24.9851	0.0686	0.075	8.8633	0
	330	8.86274	25.0011	6.6e-05	24.9851	0.0682	0.075	8.86274	0
	331	8.86343	25.0011	6.1e-05	24.9851	0.0678	0.075	8.86343	0
	332	8.86444	25.001	5.3e-05	24.985	0.0674	0.075	8.86444	0
	333	8.86568	25.0011	5e-05	24.985	0.067	0.076	8.86568	0
	334	8.86709	25.0011	4.7e-05	24.9849	0.0667	0.076	8.86709	0
	335	8.86817	25.0012	5.1e-05	24.9849	0.0663	0.076	8.86817	0
	336	8.86869	25.0012	5.5e-05	24.985	0.0659	0.076	8.86869	0
	337	8.86833	25.0014	5.6e-05	24.985	0.0656	0.076	8.86833	0
	338	8.86744	25.0014	5.8e-05	24.985	0.0652	0.076	8.86744	0
	339	8.86681	25.0014	6.2e-05	24.985	0.0648	0.076	8.86681	0
	340	8.86495	25.0014	5.6e-05	24.985	0.0644	0.076	8.86495	0
	341	8.86315	25.0014	5.4e-05	24.985	0.064	0.076	8.86315	0
	342	8.86156	25.0014	5.7e-05	24.9849	0.0636	0.076	8.86156	0
	343	8.86038	25.0014	5.5e-05	24.9849	0.0632	0.076	8.86038	0
	344	8.85897	25.0014	5.2e-05	24.9849	0.0628	0.076	8.85897	0
	345	8.86021	25.0015	5.4e-05	24.985	0.0625	0.076	8.86021	0
	346	8.86134	25.0016	5.6e-05	24.985	0.0621	0.076	8.86134	0
	347	8.86248	25.0017	5.4e-05	24.9851	0.0617	0.076	8.86248	0
	348	8.86335	25.0017	5.3e-05	24.985	0.0614	0.077	8.86335	0
	349	8.86426	25.0018	5.2e-05	24.985	0.061	0.077	8.86426	0
	350	8.8639	25.0017	5.3e-05	24.985	0.0606	0.077	8.8639	0
	351	8.86444	25.0018	5.4e-05	24.985	0.0602	0.077	8.86444	0
	352	8.8653	25.0016	5.7e-05	24.9848	0.0598	0.077	8.8653	0
	353	8.86641	25.0017	6.2e-05	24.9849	0.0594	0.076	8.86641	0
	354	8.86811	25.0016	6.4e-05	24.9849	0.059	0.076	8.86811	0
	355	8.86849	25.0016	6.2e-05	24.9849	0.0587	0.076	8.86849	0
	356	8.8678	25.0016	6e-05	24.9849	0.0583	0.077	8.8678	0
	357	8.86755	25.0017	6e-05	24.985	0.0579	0.077	8.86755	0
	358	8.86543	25.0017	5.8e-05	24.985	0.0576	0.077	8.86543	0
	359	8.86188	25.0018	5.8e-05	24.9849	0.0572	0.077	8.86188	0
	360	8.85904	25.0019	5.5e-05	24.9849	0.0568	0.077	8.85904	0
	361	8.85713	25.002	5.3e-05	24.985	0.0565	0.077	8.85713	0
	362	8.85392	25.0021	4.9e-05	24.985	0.0561	0.077	8.85392	0
	363	8.85336	25.0022	5e-05	24.985	0.0557	0.077	8.85336	0
	364	8.85536	25.0023	5.1e-05	24.9851	0.0553	0.077	8.85536	0
	365	8.85807	25.0023	5.4e-05	24.9851	0.0549	0.077	8.85807	0
	366	8.86118	25.0023	5.6e-05	24.9851	0.0545	0.077	8.86118	0
	367	8.86432	25.0022	5.1e-05	24.985	0.0541	0.077	8.86432	0
	368	8.86638	25.0021	5e-05	24.9849	0.0537	0.078	8.86638	0
	369	8.86776	25.0021	4.8e-05	24.9848	0.0533	0.078	8.86776	0
	370	8.86876	25.0022	4.6e-05	24.9849	0.053	0.078	8.86876	0
	371	8.86952	25.0022	4.3e-05	24.9849	0.0526	0.078	8.86952	0
	372	8.87003	25.0023	4.8e-05	24.985	0.0522	0.078	8.87003	0
	373	8.87013	25.0024	4.6e-05	24.9851	0.0519	0.078	8.87013	0
	374	8.86979	25.0025	5.1e-05	24.9852	0.0515	0.078	8.86979	0
	375	8.86948	25.0026	5.3e-05	24.9852	0.0511	0.078	8.86948	0
	376	8.86852	25.0026	5.7e-05	24.9852	0.0507	0.078	8.86852	0
	377	8.86805	25.0027	5.5e-05	24.9852	0.0504	0.078	8.86805	0
	378	8.86751	25.0026	5.4e-05	24.9851	0.05	0.078	8.86751	0
	379	8.86729	25.0026	4.8e-05	24.9851	0.0496	0.079	8.86729	0
	380	8.86678	25.0026	4.7e-05	24.985	0.0493	0.079	8.86678	0
	381	8.86645	25.0025	4.8e-05	24.985	0.0489	0.079	8.86645	0
	382	8.86732	25.0026	4.7e-05	24.9849	0.0485	0.079	8.86732	0
	383	8.8691	25.0027	4.7e-05	24.985	0.0482	0.079	8.8691	0
	384	8.87125	25.0027	5.2e-05	24.9851	0.0478	0.079	8.87125	0
	385	8.87341	25.0028	5.5e-05	24.9851	0.0474	0.079	8.87341	0
	386	8.87533	25.0029	5.6e-05	24.9851	0.047	0.079	8.87533	0
	387	8.87602	25.0029	6e-05	24.9852	0.0466	0.079	8.87602	0
	388	8.87731	25.003	6.4e-05	24.9851	0.0463	0.079	8.87731	0
	389	8.87699	25.003	6.1e-05	24.9851	0.0459	0.079	8.87699	0
	390	8.87725	25.0031	5.8e-05	24.9851	0.0456	0.079	8.87725	0
	391	8.87738	25.0032	5.6e-05	24.9851	0.0452	0.079	8.87738	0
	392	8.87733	25.0032	5.4e-05	24.9851	0.0448	0.079	8.87733	0
	393	8.87609	25.0032	5.5e-05	24.9851	0.0444	0.079	8.87609	0
	394	8.8758	25.0033	5.5e-05	24.9851	0.0441	0.079	8.8758	0
	395	8.87664	25.0033	5.5e-05	24.9851	0.0437	0.08	8.87664	0
	396	8.87718	25.0033	5.7e-05	24.9851	0.0433	0.08	8.87718	0
	397	8.87753	25.0034	5.9e-05	24.9852	0.043	0.08	8.87753	0
	398	8.87849	25.0034	6.1e-05	24.9852	0.0426	0.079	8.87849	0
	399	8.88025	25.0034	6.1e-05	24.9851	0.0423	0.08	8.88025	0
	400	8.88054	25.0034	6.1e-05	24.9851	0.0419	0.08	8.88054	0
	401	8.88121	25.0035	6.1e-05	24.9852	0.0416	0.08	8.88121	0
	402	8.88242	25.0035	5.8e-05	24.9852	0.0412	0.08	8.88242	0
	403	8.88276	25.0035	5.6e-05	24.9852	0.0408	0.08	8.88276	0
	404	8.88356	25.0035	5.7e-05	24.9851	0.0404	0.08	8.88356	0
	405	8.8853	25.0036	6e-05	24.9851	0.04	0.08	8.8853	0
	406	8.88741	25.0035	6e-05	24.985	0.0396	0.08	8.88741	0
	407	8.88884	25.0036	6.3e-05	24.985	0.0392	0.08	8.88884	0
	408	8.89066	25.0037	6.4e-05	24.985	0.0388	0.08	8.89066	0
	409	8.88961	25.0037	6.6e-05	24.985	0.0384	0.08	8.88961	0
	410	8.88685	25.0038	6.5e-05	24.985	0.038	0.08	8.88685	0
	411	8.88501	25.0039	6.6e-05	24.9851	0.0377	0.08	8.88501	0
	412	8.88402	25.0039	6.6e-05	24.9851	0.0373	0.08	8.88402	0
	413	8.88378	25.0039	6.6e-05	24.985	0.0369	0.08	8.88378	0
	414	8.88467	25.004	6.9e-05	24.9851	0.0365	0.08	8.88467	0
	415	8.8857	25.0041	7.7e-05	24.9851	0.0361	0.08	8.8857	0
	416	8.88547	25.0041	8.2e-05	24.9852	0.0358	0.079	8.88547	0
	417	8.88575	25.0042	9e-05	24.9852	0.0354	0.079	8.88575	0
	418	8.88529	25.0043	0.0001	24.9853	0.035	0.078	8.88529	0
	419	8.88446	25.0042	0.000102	24.9851	0.0347	0.078	8.88446	0
	420	8.88526	25.0042	9.4e-05	24.9851	0.0343	0.078	8.88526	0
	@4	3	6	420.014
	421	8.8855	25.0042	8e-05	24.985	0.0339	0.079	8.8855	0
	422	8.88554	25.0042	6.7e-05	24.985	0.0335	0.08	8.88554	0
	423	8.89085	25.0041	5.1e-05	24.9849	0.0331	0.08	8.89085	0
	424	8.90625	25.0042	3.6e-05	24.985	0.0328	0.081	8.90625	0
	425	8.93158	25.0043	2.9e-05	24.985	0.0324	0.082	8.93158	0
	426	8.96716	25.0044	2.7e-05	24.985	0.0321	0.082	8.96716	0
	427	9.01408	25.0044	2.5e-05	24.985	0.0317	0.082	9.01408	0
	428	9.06815	25.0045	2.3e-05	24.985	0.0313	0.083	9.06815	0
	429	9.11373	25.0046	2.9e-05	24.985	0.031	0.082	9.11373	0
	430	9.14719	25.0046	3.3e-05	24.985	0.0306	0.082	9.14719	0
	431	9.16922	25.0046	3.9e-05	24.985	0.0302	0.082	9.16922	0
	432	9.17777	25.0046	4e-05	24.9851	0.0298	0.082	9.17777	0
	433	9.16848	25.0046	4.3e-05	24.9851	0.0294	0.082	9.16848	0
	434	9.15018	25.0045	3.9e-05	24.985	0.029	0.082	9.15018	0
	435	9.12667	25.0045	4.5e-05	24.985	0.0287	0.082	9.12667	0
	436	9.09963	25.0046	5.1e-05	24.985	0.0283	0.082	9.09963	0
	437	9.06838	25.0045	5e-05	24.985	0.0279	0.082	9.06838	0
	438	9.03545	25.0046	5e-05	24.985	0.0276	0.082	9.03545	0
	439	9.00424	25.0046	5.3e-05	24.985	0.0272	0.082	9.00424	0
	440	8.97344	25.0046	4.9e-05	24.985	0.0268	0.083	8.97344	0
	441	8.94406	25.0047	4.5e-05	24.985	0.0264	0.083	8.94406	0
	442	8.91604	25.0047	4.8e-05	24.985	0.026	0.083	8.91604	0
	443	8.89369	25.0048	5e-05	24.9851	0.0257	0.083	8.89369	0
	444	8.87538	25.0048	5e-05	24.985	0.0253	0.083	8.87538	0
	445	8.86213	25.0048	5.1e-05	24.985	0.0249	0.083	8.86213	0
	446	8.85246	25.0048	5e-05	24.985	0.0245	0.083	8.85246	0
	447	8.84734	25.0049	5.1e-05	24.985	0.0242	0.083	8.84734	0
	448	8.84331	25.0049	5.2e-05	24.985	0.0238	0.083	8.84331	0
	449	8.84161	25.0049	5.4e-05	24.985	0.0235	0.083	8.84161	0
	450	8.84127	25.0049	5.5e-05	24.9851	0.0232	0.083	8.84127	0
	451	8.84256	25.005	5.6e-05	24.9851	0.0228	0.083	8.84256	0
	452	8.84312	25.0051	5.5e-05	24.9851	0.0225	0.083	8.84312	0
	453	8.84504	25.0051	5.9e-05	24.985	0.0221	0.083	8.84504	0
	454	8.84806	25.0051	6.6e-05	24.985	0.0218	0.083	8.84806	0
	455	8.85054	25.0052	6.6e-05	24.985	0.0214	0.083	8.85054	0
	456	8.8531	25.0052	6.3e-05	24.985	0.0211	0.083	8.8531	0
	457	8.85486	25.0052	6.5e-05	24.9851	0.0207	0.083	8.85486	0
	458	8.85619	25.0053	6.3e-05	24.9852	0.0203	0.083	8.85619	0
	459	8.85698	25.0053	5.6e-05	24.9851	0.02	0.083	8.85698	0
	460	8.85821	25.0053	5.6e-05	24.9851	0.0196	0.083	8.85821	0
	461	8.85784	25.0054	6e-05	24.9851	0.0193	0.083	8.85784	0
	462	8.85757	25.0054	5.8e-05	24.9851	0.0189	0.084	8.85757	0
	463	8.85653	25.0054	5.9e-05	24.985	0.0185	0.084	8.85653	0
	464	8.85465	25.0055	6e-05	24.9851	0.0182	0.084	8.85465	0
	465	8.85174	25.0056	6.3e-05	24.9851	0.0178	0.083	8.85174	0
	466	8.84983	25.0057	6.4e-05	24.9852	0.0174	0.083	8.84983	0
	467	8.84928	25.0056	6.8e-05	24.9851	0.017	0.083	8.84928	0
	468	8.85017	25.0056	6.9e-05	24.9851	0.0167	0.083	8.85017	0
	469	8.85159	25.0057	7.4e-05	24.985	0.0163	0.083	8.85159	0
	470	8.85307	25.0057	7e-05	24.985	0.0159	0.083	8.85307	0
	471	8.85426	25.0056	6.8e-05	24.9848	0.0155	0.083	8.85426	0
	472	8.85614	25.0056	6.5e-05	24.9849	0.0151	0.083	8.85614	0
	473	8.85667	25.0058	6.1e-05	24.9849	0.0148	0.084	8.85667	0
	474	8.85688	25.0059	5.4e-05	24.9851	0.0144	0.084	8.85688	0
	475	8.85746	25.0058	5.2e-05	24.985	0.0141	0.084	8.85746	0
	476	8.85782	25.0059	5.4e-05	24.985	0.0137	0.084	8.85782	0
	477	8.85784	25.006	5.4e-05	24.9851	0.0134	0.084	8.85784	0
	478	8.85735	25.006	5.8e-05	24.985	0.013	0.084	8.85735	0
	479	8.85679	25.0059	5.9e-05	24.985	0.0126	0.084	8.85679	0
	480	8.85715	25.006	5.7e-05	24.985	0.0122	0.084	8.85715	0
	481	8.85776	25.006	5.2e-05	24.985	0.0119	0.085	8.85776	0
	482	8.858	25.006	5.2e-05	24.9849	0.0115	0.085	8.858	0
	483	8.85816	25.006	4.6e-05	24.985	0.0111	0.085	8.85816	0
	484	8.85979	25.006	4.6e-05	24.9849	0.0108	0.085	8.85979	0
	485	8.8602	25.0062	4.9e-05	24.985	0.0104	0.085	8.8602	0
	486	8.86092	25.0062	5.4e-05	24.985	0.01	0.085	8.86092	0
	487	8.86155	25.0063	5.6e-05	24.9851	0.0096	0.085	8.86155	0
	488	8.86237	25.0063	5.8e-05	24.9851	0.0093	0.085	8.86237	0
	489	8.86194	25.0065	5.9e-05	24.9852	0.0089	0.085	8.86194	0
	490	8.86169	25.0065	5.9e-05	24.9853	0.0086	0.085	8.86169	0
	491	8.8613	25.0064	5.7e-05	24.9852	0.0082	0.085	8.8613	0
	492	8.86016	25.0063	5.2e-05	24.9851	0.0078	0.085	8.86016	0
	493	8.85957	25.0064	5.3e-05	24.9852	0.0074	0.086	8.85957	0
	494	8.85921	25.0064	5.6e-05	24.9852	0.0071	0.086	8.85921	0
	495	8.85976	25.0064	5.6e-05	24.9852	0.0067	0.086	8.85976	0
	496	8.86012	25.0066	6e-05	24.9854	0.0063	0.085	8.86012	0
	497	8.8609	25.0066	6.3e-05	24.9854	0.0059	0.085	8.8609	0
	498	8.86211	25.0067	6.5e-05	24.9854	0.0055	0.085	8.86211	0
	499	8.86391	25.0066	6.7e-05	24.9853	0.0051	0.085	8.86391	0
	500	8.86464	25.0067	6.5e-05	24.9853	0.0048	0.085	8.86464	0
	501	8.86538	25.0067	6.1e-05	24.9852	0.0044	0.086	8.86538	0
	502	8.86616	25.0068	6.5e-05	24.9853	0.004	0.086	8.86616	0
	503	8.86531	25.0068	6.5e-05	24.9853	0.0036	0.086	8.86531	0
	504	8.86341	25.0068	5.6e-05	24.9853	0.0033	0.086	8.86341	0
	505	8.86189	25.007	5.7e-05	24.9854	0.0029	0.086	8.86189	0
	506	8.86038	25.007	5.8e-05	24.9854	0.0025	0.086	8.86038	0
	507	8.85947	25.0069	5.3e-05	24.9853	0.0022	0.086	8.85947	0
	508	8.8605	25.0069	5.3e-05	24.9853	0.0018	0.086	8.8605	0
	509	8.86163	25.007	5.4e-05	24.9854	0.0015	0.087	8.86163	0
	510	8.86382	25.007	5.3e-05	24.9853	0.0011	0.087	8.86382	0
	511	8.86579	25.007	5.5e-05	24.9853	0.0007	0.087	8.86579	0
	512	8.86789	25.0071	5.8e-05	24.9853	0.0004	0.087	8.86789	0
	513	8.86994	25.0071	5.7e-05	24.9853	0	0.087	8.86994	0
	514	8.8716	25.007	6e-05	24.9852	-0.0004	0.086	8.8716	0
	515	8.87205	25.007	5.9e-05	24.9852	-0.0008	0.087	8.87205	0
	516	8.87122	25.007	5.8e-05	24.9851	-0.0012	0.087	8.87122	0
	517	8.87097	25.007	5.6e-05	24.9851	-0.0015	0.087	8.87097	0
	518	8.87046	25.0072	5.6e-05	24.9851	-0.0019	0.087	8.87046	0
	519	8.87084	25.0072	5.4e-05	24.9852	-0.0022	0.087	8.87084	0
	520	8.87156	25.0073	5.7e-05	24.9853	-0.0026	0.087	8.87156	0
	521	8.87365	25.0074	5.9e-05	24.9853	-0.0029	0.087	8.87365	0
	522	8.87446	25.0075	5.6e-05	24.9854	-0.0033	0.087	8.87446	0
	523	8.87393	25.0075	5.6e-05	24.9854	-0.0037	0.087	8.87393	0
	524	8.87256	25.0076	5.8e-05	24.9854	-0.004	0.087	8.87256	0
	525	8.87178	25.0076	5.8e-05	24.9854	-0.0044	0.087	8.87178	0
	526	8.87117	25.0076	5.4e-05	24.9853	-0.0047	0.088	8.87117	0
	527	8.87043	25.0075	5.7e-05	24.9852	-0.005	0.088	8.87043	0
	528	8.87034	25.0074	5.6e-05	24.9851	-0.0054	0.088	8.87034	0
	529	8.87006	25.0072	5.7e-05	24.9849	-0.0058	0.088	8.87006	0
	530	8.86886	25.0072	5.4e-05	24.9848	-0.0061	0.088	8.86886	0
	531	8.86811	25.0072	5.7e-05	24.9848	-0.0064	0.088	8.86811	0
	532	8.86828	25.0074	6.1e-05	24.9849	-0.0067	0.087	8.86828	0
	533	8.868	25.0074	6e-05	24.985	-0.0071	0.088	8.868	0
	534	8.86744	25.0076	5.8e-05	24.9851	-0.0074	0.088	8.86744	0
	535	8.86638	25.0076	5.7e-05	24.985	-0.0077	0.088	8.86638	0
	536	8.86449	25.0076	5.5e-05	24.985	-0.0081	0.088	8.86449	0
	537	8.86277	25.0078	5.5e-05	24.9851	-0.0084	0.088	8.86277	0
	538	8.86168	25.008	5.5e-05	24.9852	-0.0088	0.088	8.86168	0
	539	8.86081	25.0082	5.8e-05	24.9854	-0.0091	0.088	8.86081	0
	540	8.86034	25.0082	5.7e-05	24.9854	-0.0094	0.088	8.86034	0
	@5	3	6	540.021
	541	8.85962	25.0083	5.4e-05	24.9853	-0.0098	0.089	8.85962	0
	542	8.85895	25.0084	5.3e-05	24.9853	-0.0101	0.089	8.85895	0
	543	8.86004	25.0084	5.3e-05	24.9853	-0.0104	0.089	8.86004	0
	544	8.86768	25.0083	4.8e-05	24.9851	-0.0108	0.089	8.86768	0
	545	8.88229	25.0084	5e-05	24.9852	-0.0111	0.089	8.88229	0
	546	8.90296	25.0084	5.3e-05	24.9852	-0.0114	0.089	8.90296	0
	547	8.93179	25.0083	5.4e-05	24.9851	-0.0118	0.089	8.93179	0
	548	8.96996	25.0083	5.8e-05	24.9851	-0.0121	0.089	8.96996	0
	549	9.00607	25.0083	6.1e-05	24.9851	-0.0124	0.089	9.00607	0
	550	9.03613	25.0084	6.2e-05	24.9851	-0.0127	0.089	9.03613	0
	551	9.06202	25.0085	6.4e-05	24.9852	-0.013	0.089	9.06202	0
	552	9.07999	25.0086	6.4e-05	24.9853	-0.0133	0.089	9.07999	0
	553	9.08402	25.0085	6.3e-05	24.9852	-0.0137	0.089	9.08402	0
	554	9.07982	25.0086	6.2e-05	24.9852	-0.014	0.089	9.07982	0
	555	9.0689	25.0086	6e-05	24.9852	-0.0143	0.089	9.0689	0
	556	9.04948	25.0085	5.8e-05	24.985	-0.0147	0.089	9.04948	0
	557	9.02362	25.0085	5.6e-05	24.985	-0.0151	0.089	9.02362	0
	558	8.99431	25.0085	5.4e-05	24.9849	-0.0154	0.089	8.99431	0
	559	8.96194	25.0085	5.4e-05	24.9849	-0.0158	0.09	8.96194	0
	560	8.93053	25.0084	5.7e-05	24.9848	-0.0161	0.089	8.93053	0
	561	8.90134	25.0085	5.8e-05	24.9849	-0.0164	0.089	8.90134	0
	562	8.87486	25.0085	6.2e-05	24.9849	-0.0167	0.089	8.87486	0
	563	8.85183	25.0086	6.3e-05	24.985	-0.0171	0.089	8.85183	0
	564	8.83553	25.0086	6.1e-05	24.9849	-0.0174	0.089	8.83553	0
	565	8.82338	25.0088	5.9e-05	24.985	-0.0177	0.09	8.82338	0
	566	8.81541	25.009	5.5e-05	24.9851	-0.0181	0.09	8.81541	0
	567	8.80926	25.0088	5.2e-05	24.985	-0.0184	0.09	8.80926	0
	568	8.80651	25.0089	4.8e-05	24.9849	-0.0188	0.09	8.80651	0
	569	8.80394	25.0089	4.9e-05	24.9849	-0.0191	0.09	8.80394	0
	570	8.8041	25.0088	4.6e-05	24.9849	-0.0195	0.09	8.8041	0
	571	8.80494	25.0088	4.8e-05	24.9848	-0.0198	0.09	8.80494	0
	572	8.80779	25.0091	4.9e-05	24.985	-0.0201	0.091	8.80779	0
	573	8.81076	25.0092	5.3e-05	24.9852	-0.0204	0.09	8.81076	0
	574	8.81532	25.0095	5.3e-05	24.9853	-0.0208	0.091	8.81532	0
	575	8.8182	25.0095	5.6e-05	24.9852	-0.0211	0.091	8.8182	0
	576	8.82007	25.0095	5.6e-05	24.9852	-0.0215	0.091	8.82007	0
	577	8.82049	25.0094	5.3e-05	24.985	-0.0218	0.091	8.82049	0
	578	8.82031	25.0093	5.2e-05	24.9849	-0.0222	0.091	8.82031	0
	579	8.81918	25.0092	5e-05	24.9848	-0.0225	0.091	8.81918	0
	580	8.81942	25.0092	4.7e-05	24.9848	-0.0229	0.091	8.81942	0
	581	8.81938	25.0093	5.2e-05	24.9849	-0.0232	0.091	8.81938	0
	582	8.81945	25.0093	5.2e-05	24.9849	-0.0235	0.091	8.81945	0
	583	8.81937	25.0093	5.5e-05	24.9849	-0.0239	0.091	8.81937	0
	584	8.8194	25.0095	5.6e-05	24.9851	-0.0242	0.091	8.8194	0
	585	8.81915	25.0096	5.8e-05	24.9852	-0.0246	0.091	8.81915	0
	586	8.82013	25.0096	5.5e-05	24.9852	-0.025	0.091	8.82013	0
	587	8.82214	25.0096	5.4e-05	24.9852	-0.0253	0.091	8.82214	0
	588	8.82285	25.0098	5.3e-05	24.9854	-0.0256	0.091	8.82285	0
	589	8.82269	25.0096	5.3e-05	24.9851	-0.026	0.091	8.82269	0
	590	8.82145	25.0095	5.4e-05	24.985	-0.0264	0.091	8.82145	0
	591	8.82083	25.0096	5.5e-05	24.985	-0.0267	0.091	8.82083	0
	592	8.81914	25.0099	5.9e-05	24.9852	-0.027	0.091	8.81914	0
	593	8.81972	25.0098	6.1e-05	24.9851	-0.0274	0.091	8.81972	0
	594	8.82134	25.0099	5.8e-05	24.9851	-0.0277	0.091	8.82134	0
	595	8.8228	25.0101	5.8e-05	24.9852	-0.0281	0.091	8.8228	0
	596	8.82405	25.0101	5.6e-05	24.9852	-0.0285	0.092	8.82405	0
	597	8.8263	25.0099	5.8e-05	24.985	-0.0288	0.092	8.8263	0
	598	8.82689	25.0099	5.7e-05	24.9849	-0.0292	0.092	8.82689	0
	599	8.82707	25.0099	6.1e-05	24.9849	-0.0296	0.092	8.82707	0
	600	8.82738	25.0098	6.1e-05	24.9848	-0.0299	0.091	8.82738	0
	601	8.82675	25.0097	6.1e-05	24.9847	-0.0302	0.091	8.82675	0
	602	8.8248	25.0098	5.5e-05	24.9848	-0.0306	0.092	8.8248	0
	603	8.82471	25.01	5.2e-05	24.985	-0.0309	0.092	8.82471	0
	604	8.82577	25.0101	5e-05	24.985	-0.0312	0.092	8.82577	0
	605	8.8276	25.01	5e-05	24.985	-0.0316	0.092	8.8276	0
	606	8.82892	25.0101	5.3e-05	24.9851	-0.0319	0.092	8.82892	0
	607	8.83025	25.0102	5.7e-05	24.9851	-0.0323	0.092	8.83025	0
	608	8.83063	25.0102	5.7e-05	24.9851	-0.0326	0.092	8.83063	0
	609	8.83001	25.0102	6e-05	24.985	-0.033	0.092	8.83001	0
	610	8.82952	25.0103	6.2e-05	24.9851	-0.0334	0.092	8.82952	0
	611	8.82924	25.0104	5.9e-05	24.9851	-0.0337	0.092	8.82924	0
	612	8.8311	25.0103	5.4e-05	24.985	-0.0341	0.093	8.8311	0
	613	8.83281	25.0102	5.5e-05	24.9849	-0.0344	0.093	8.83281	0
	614	8.83367	25.0101	5.1e-05	24.9848	-0.0347	0.093	8.83367	0
	615	8.83427	25.01	4.9e-05	24.9848	-0.0351	0.093	8.83427	0
	616	8.83417	25.0101	5e-05	24.9848	-0.0354	0.093	8.83417	0
	617	8.83208	25.0103	5.4e-05	24.9849	-0.0357	0.093	8.83208	0
	618	8.83082	25.0104	5.5e-05	24.985	-0.0361	0.093	8.83082	0
	619	8.82973	25.0106	5.7e-05	24.9852	-0.0364	0.093	8.82973	0
	620	8.82915	25.0106	5.9e-05	24.9852	-0.0367	0.093	8.82915	0
	621	8.83	25.0105	6e-05	24.9851	-0.0371	0.093	8.83	0
	622	8.83179	25.0105	5.7e-05	24.985	-0.0374	0.093	8.83179	0
	623	8.83288	25.0104	5.7e-05	24.985	-0.0377	0.093	8.83288	0
	624	8.83467	25.0103	5.9e-05	24.9848	-0.038	0.093	8.83467	0
	625	8.83467	25.0102	5.6e-05	24.9848	-0.0384	0.093	8.83467	0
	626	8.83415	25.0104	5.5e-05	24.9848	-0.0387	0.093	8.83415	0
	627	8.83369	25.0107	5.9e-05	24.9851	-0.0389	0.093	8.83369	0
	628	8.83436	25.0108	5.6e-05	24.9851	-0.0392	0.093	8.83436	0
	629	8.83458	25.0106	5.1e-05	24.985	-0.0396	0.094	8.83458	0
	630	8.83491	25.0107	4.9e-05	24.985	-0.0399	0.094	8.83491	0
	631	8.83325	25.0108	4.6e-05	24.985	-0.0402	0.094	8.83325	0
	632	8.83154	25.0105	4.1e-05	24.9847	-0.0406	0.094	8.83154	0
	633	8.82887	25.0107	4.5e-05	24.9848	-0.0409	0.094	8.82887	0
	634	8.82689	25.0109	5.2e-05	24.985	-0.0413	0.094	8.82689	0
	635	8.82509	25.011	5.6e-05	24.9851	-0.0416	0.094	8.82509	0
	636	8.82717	25.011	5.5e-05	24.9851	-0.042	0.094	8.82717	0
	637	8.82946	25.0112	5.7e-05	24.9852	-0.0423	0.094	8.82946	0
	638	8.83126	25.0112	5.8e-05	24.9852	-0.0426	0.094	8.83126	0
	639	8.83225	25.0113	5.6e-05	24.9852	-0.0429	0.094	8.83225	0
	640	8.83454	25.0112	5.3e-05	24.9851	-0.0432	0.094	8.83454	0
	641	8.83522	25.0111	5e-05	24.985	-0.0435	0.095	8.83522	0
	642	8.83597	25.0111	5e-05	24.985	-0.0438	0.095	8.83597	0
	643	8.83615	25.011	4.8e-05	24.985	-0.0442	0.095	8.83615	0
	644	8.83641	25.0112	4.6e-05	24.9851	-0.0445	0.095	8.83641	0
	645	8.83676	25.0112	4.8e-05	24.9851	-0.0449	0.095	8.83676	0
	646	8.83715	25.0115	5.4e-05	24.9853	-0.0452	0.095	8.83715	0
	647	8.83668	25.0116	5.8e-05	24.9853	-0.0456	0.095	8.83668	0
	648	8.83779	25.0117	5.9e-05	24.9854	-0.0459	0.095	8.83779	0
	649	8.83833	25.0116	6.2e-05	24.9853	-0.0462	0.095	8.83833	0
	650	8.83839	25.0117	6.4e-05	24.9854	-0.0466	0.095	8.83839	0
	651	8.83828	25.0115	6.4e-05	24.9852	-0.0469	0.095	8.83828	0
	652	8.83891	25.0115	6e-05	24.9852	-0.0472	0.095	8.83891	0
	653	8.83959	25.0115	5.9e-05	24.9851	-0.0476	0.095	8.83959	0
	654	8.84093	25.0116	5.6e-05	24.9851	-0.0479	0.095	8.84093	0
	655	8.84143	25.0116	5.5e-05	24.985	-0.0483	0.095	8.84143	0
	656	8.84205	25.0117	5.2e-05	24.9852	-0.0486	0.095	8.84205	0
	657	8.84181	25.0117	5.6e-05	24.9852	-0.049	0.095	8.84181	0
	658	8.84172	25.0117	5.5e-05	24.9852	-0.0493	0.095	8.84172	0
	659	8.84171	25.0116	5.4e-05	24.9851	-0.0497	0.096	8.84171	0
	660	8.8432	25.0116	5.5e-05	24.985	-0.05	0.096	8.8432	0
	@6	3	6	660.032
	661	8.84417	25.0116	5.7e-05	24.985	-0.0504	0.096	8.84417	0
	662	8.84574	25.0117	5.5e-05	24.9849	-0.0508	0.096	8.84574	0
	663	8.84617	25.0119	5.7e-05	24.9851	-0.0511	0.096	8.84617	0
	664	8.84844	25.012	6.1e-05	24.9852	-0.0514	0.096	8.84844	0
	665	8.85349	25.0122	5.9e-05	24.9853	-0.0517	0.096	8.85349	0
	666	8.86188	25.012	5.4e-05	24.9851	-0.0521	0.096	8.86188	0
	667	8.8763	25.012	5.3e-05	24.9852	-0.0524	0.096	8.8763	0
	668	8.90104	25.0119	5.1e-05	24.9851	-0.0528	0.096	8.90104	0
	669	8.92998	25.0119	5e-05	24.985	-0.0532	0.096	8.92998	0
	670	8.95795	25.0117	4.9e-05	24.9849	-0.0535	0.096	8.95795	0
	671	8.98708	25.0118	5.1e-05	24.9849	-0.0539	0.096	8.98708	0
	672	9.01355	25.0118	5e-05	24.9849	-0.0542	0.097	9.01355	0
	673	9.02936	25.0119	5.2e-05	24.985	-0.0545	0.097	9.02936	0
	674	9.03478	25.012	5e-05	24.985	-0.0549	0.097	9.03478	0
	675	9.03244	25.012	5.1e-05	24.985	-0.0553	0.097	9.03244	0
	676	9.02107	25.0121	4.9e-05	24.9851	-0.0556	0.097	9.02107	0
	677	9.00014	25.0121	4.9e-05	24.9851	-0.0559	0.097	9.00014	0
	678	8.9726	25.012	5e-05	24.985	-0.0563	0.097	8.9726	0
	679	8.94199	25.0121	5e-05	24.9851	-0.0566	0.097	8.94199	0
	680	8.90999	25.0122	5e-05	24.9852	-0.0569	0.097	8.90999	0
	681	8.87729	25.0122	5.4e-05	24.9851	-0.0573	0.097	8.87729	0
	682	8.84829	25.0123	5.8e-05	24.9851	-0.0577	0.097	8.84829	0
	683	8.82498	25.0123	5.8e-05	24.985	-0.058	0.097	8.82498	0
	684	8.80709	25.0123	6.2e-05	24.9849	-0.0584	0.097	8.80709	0
	685	8.79522	25.0123	6.1e-05	24.9849	-0.0587	0.097	8.79522	0
	686	8.79008	25.0124	6.5e-05	24.9849	-0.059	0.097	8.79008	0
	687	8.78717	25.0124	6e-05	24.9849	-0.0593	0.097	8.78717	0
	688	8.78568	25.0125	5.7e-05	24.9849	-0.0596	0.097	8.78568	0
	689	8.78714	25.0124	5.5e-05	24.9848	-0.06	0.097	8.78714	0
	690	8.78881	25.0124	5.3e-05	24.9848	-0.0603	0.097	8.78881	0
	691	8.791	25.0123	4.3e-05	24.9847	-0.0607	0.098	8.791	0
	692	8.79414	25.0124	4.7e-05	24.9846	-0.061	0.098	8.79414	0
	693	8.79866	25.0124	4.5e-05	24.9847	-0.0614	0.098	8.79866	0
	694	8.8032	25.0125	4.6e-05	24.9848	-0.0617	0.098	8.8032	0
	695	8.80757	25.0126	4.8e-05	24.9849	-0.0621	0.098	8.80757	0
	696	8.81147	25.0127	5e-05	24.985	-0.0624	0.098	8.81147	0
	697	8.81424	25.0128	4.9e-05	24.9851	-0.0628	0.098	8.81424	0
	698	8.81614	25.0129	5.1e-05	24.9851	-0.0631	0.099	8.81614	0
	699	8.81669	25.013	4.8e-05	24.985	-0.0634	0.099	8.81669	0
	700	8.81838	25.013	5e-05	24.985	-0.0638	0.099	8.81838	0
	701	8.81873	25.0131	5.3e-05	24.985	-0.0641	0.099	8.81873	0
	702	8.81895	25.0132	5e-05	24.985	-0.0645	0.099	8.81895	0
	703	8.81806	25.0132	5.2e-05	24.9851	-0.0648	0.099	8.81806	0
	704	8.81837	25.0133	5.5e-05	24.9852	-0.0651	0.099	8.81837	0
	705	8.81787	25.0133	5.5e-05	24.9851	-0.0655	0.099	8.81787	0
	706	8.81781	25.0132	5.8e-05	24.9851	-0.0658	0.099	8.81781	0
	707	8.81765	25.0132	6.1e-05	24.9851	-0.0662	0.099	8.81765	0
	708	8.81758	25.0133	6.4e-05	24.9852	-0.0665	0.099	8.81758	0
	709	8.81677	25.0133	6.3e-05	24.9852	-0.0668	0.099	8.81677	0
	710	8.8169	25.0133	6.1e-05	24.9852	-0.0672	0.099	8.8169	0
	711	8.81653	25.0134	6e-05	24.9852	-0.0675	0.099	8.81653	0
	712	8.81715	25.0135	6.3e-05	24.9852	-0.0678	0.099	8.81715	0
	713	8.81812	25.0134	6.2e-05	24.9851	-0.0681	0.099	8.81812	0
	714	8.81944	25.0134	6.9e-05	24.985	-0.0684	0.099	8.81944	0
	715	8.81897	25.0134	6.8e-05	24.985	-0.0687	0.099	8.81897	0
	716	8.81985	25.0134	6.2e-05	24.985	-0.0691	0.099	8.81985	0
	717	8.82072	25.0134	6.2e-05	24.985	-0.0694	0.099	8.82072	0
	718	8.82097	25.0135	6e-05	24.9851	-0.0698	0.099	8.82097	0
	719	8.82044	25.0136	5.3e-05	24.9851	-0.0701	0.1	8.82044	0
	720	8.82062	25.0133	5.4e-05	24.9849	-0.0704	0.1	8.82062	0
	721	8.81991	25.0134	5.9e-05	24.9849	-0.0708	0.1	8.81991	0
	722	8.81967	25.0134	6e-05	24.9848	-0.0711	0.1	8.81967	0
	723	8.82104	25.0133	5.9e-05	24.9847	-0.0714	0.1	8.82104	0
	724	8.82319	25.0133	6.1e-05	24.9848	-0.0718	0.1	8.82319	0
	725	8.82477	25.0135	6.1e-05	24.9849	-0.0721	0.1	8.82477	0
	726	8.82644	25.0136	6.1e-05	24.9849	-0.0724	0.1	8.82644	0
	727	8.82577	25.0137	5.9e-05	24.985	-0.0728	0.1	8.82577	0
	728	8.82503	25.0137	5.9e-05	24.9851	-0.0731	0.1	8.82503	0
	729	8.82396	25.0138	5.6e-05	24.9851	-0.0734	0.1	8.82396	0
	730	8.82354	25.0139	5.7e-05	24.9851	-0.0738	0.1	8.82354	0
	731	8.82308	25.0139	5.9e-05	24.9851	-0.0741	0.1	8.82308	0
	732	8.82366	25.0139	6.1e-05	24.9851	-0.0744	0.1	8.82366	0
	733	8.82483	25.014	6.7e-05	24.9851	-0.0747	0.1	8.82483	0
	734	8.82547	25.014	6.6e-05	24.9851	-0.0751	0.1	8.82547	0
	735	8.82617	25.014	6.4e-05	24.9851	-0.0754	0.1	8.82617	0
	736	8.82606	25.014	6.2e-05	24.985	-0.0757	0.1	8.82606	0
	737	8.82643	25.014	5.7e-05	24.985	-0.076	0.101	8.82643	0
	738	8.82599	25.0139	4.8e-05	24.9849	-0.0763	0.101	8.82599	0
	739	8.82679	25.014	5.1e-05	24.985	-0.0766	0.101	8.82679	0
	740	8.8272	25.0141	5.3e-05	24.985	-0.0769	0.101	8.8272	0
	741	8.8279	25.0141	4.9e-05	24.985	-0.0772	0.101	8.8279	0
	742	8.8288	25.0141	5e-05	24.985	-0.0776	0.101	8.8288	0
	743	8.82887	25.0141	5.1e-05	24.9849	-0.0779	0.101	8.82887	0
	744	8.82762	25.0142	4.9e-05	24.9849	-0.0783	0.101	8.82762	0
	745	8.82714	25.0142	4.8e-05	24.9849	-0.0786	0.102	8.82714	0
	746	8.82784	25.0142	4.9e-05	24.985	-0.079	0.102	8.82784	0
	747	8.82783	25.0143	5.1e-05	24.985	-0.0793	0.102	8.82783	0
	748	8.82791	25.0142	5.1e-05	24.985	-0.0796	0.102	8.82791	0
	749	8.82845	25.0142	5.3e-05	24.9849	-0.0799	0.102	8.82845	0
	750	8.82842	25.0141	5.6e-05	24.9849	-0.0803	0.102	8.82842	0
	751	8.82762	25.0142	5.7e-05	24.9849	-0.0806	0.102	8.82762	0
	752	8.82795	25.0142	6.1e-05	24.9849	-0.0809	0.102	8.82795	0
	753	8.82889	25.0144	6.5e-05	24.9851	-0.0812	0.101	8.82889	0
	754	8.83027	25.0144	6.3e-05	24.9851	-0.0815	0.101	8.83027	0
	755	8.83223	25.0145	6.1e-05	24.9852	-0.0818	0.102	8.83223	0
	756	8.83272	25.0145	5.8e-05	24.9852	-0.0821	0.102	8.83272	0
	757	8.83309	25.0146	5.5e-05	24.9852	-0.0824	0.102	8.83309	0
	758	8.83259	25.0146	5.2e-05	24.9851	-0.0828	0.102	8.83259	0
	759	8.83306	25.0147	5.3e-05	24.9852	-0.0831	0.102	8.83306	0
	760	8.83264	25.0146	5.1e-05	24.9851	-0.0834	0.102	8.83264	0
	761	8.83264	25.0147	5.2e-05	24.9851	-0.0837	0.102	8.83264	0
	762	8.83155	25.0148	5.4e-05	24.9851	-0.084	0.102	8.83155	0
	763	8.83172	25.0148	5.6e-05	24.9851	-0.0843	0.103	8.83172	0
	764	8.83076	25.0148	6.1e-05	24.9851	-0.0847	0.102	8.83076	0
	765	8.83097	25.015	6.4e-05	24.9852	-0.085	0.102	8.83097	0
	766	8.83238	25.015	6.4e-05	24.9851	-0.0853	0.102	8.83238	0
	767	8.83318	25.0149	6.4e-05	24.9851	-0.0856	0.102	8.83318	0
	768	8.83312	25.0151	6.5e-05	24.9852	-0.0859	0.102	8.83312	0
	769	8.83253	25.015	6.2e-05	24.9851	-0.0862	0.102	8.83253	0
	770	8.83194	25.0149	5.7e-05	24.985	-0.0865	0.103	8.83194	0
	771	8.83237	25.015	5.6e-05	24.985	-0.0869	0.103	8.83237	0
	772	8.8337	25.015	5.4e-05	24.985	-0.0872	0.103	8.8337	0
	773	8.83473	25.0149	5.6e-05	24.9849	-0.0875	0.103	8.83473	0
	774	8.83537	25.015	5.8e-05	24.985	-0.0879	0.103	8.83537	0
	775	8.83488	25.0151	6.2e-05	24.9851	-0.0882	0.103	8.83488	0
	776	8.83368	25.0151	6.3e-05	24.985	-0.0885	0.103	8.83368	0
	777	8.83337	25.015	6.1e-05	24.985	-0.0889	0.103	8.83337	0
	778	8.83336	25.0151	6e-05	24.985	-0.0892	0.103	8.83336	0
	779	8.83448	25.0151	5.5e-05	24.985	-0.0895	0.103	8.83448	0
	780	8.83506	25.0151	5.6e-05	24.9849	-0.0899	0.103	8.83506	0
	@7	3	6	780.061
	781	8.83564	25.0152	5.9e-05	24.985	-0.0902	0.103	8.83564	0
	782	8.83537	25.0153	5.9e-05	24.9851	-0.0905	0.103	8.83537	0
	783	8.83413	25.0153	5.5e-05	24.985	-0.0908	0.104	8.83413	0
	784	8.83063	25.0153	5.6e-05	24.985	-0.0911	0.104	8.83063	0
	785	8.82907	25.0154	5.7e-05	24.9851	-0.0914	0.104	8.82907	0
	786	8.82729	25.0154	5.3e-05	24.9851	-0.0917	0.104	8.82729	0
	787	8.82905	25.0154	5.1e-05	24.985	-0.0921	0.104	8.82905	0
	788	8.84095	25.0155	5e-05	24.9851	-0.0924	0.104	8.84095	0
	789	8.86259	25.0156	5e-05	24.9852	-0.0927	0.104	8.86259	0
	790	8.88857	25.0156	5.2e-05	24.9852	-0.093	0.105	8.88857	0
	791	8.92005	25.0157	5.7e-05	24.9853	-0.0933	0.104	8.92005	0
	792	8.95435	25.0157	6.2e-05	24.9853	-0.0936	0.104	8.95435	0
	793	8.9821	25.0158	6.9e-05	24.9853	-0.094	0.104	8.9821	0
	794	8.99957	25.0157	7.7e-05	24.9852	-0.0943	0.104	8.99957	0
	795	9.00669	25.0157	7.5e-05	24.9851	-0.0947	0.104	9.00669	0
	796	9.00176	25.0157	8e-05	24.9851	-0.095	0.103	9.00176	0
	797	8.98504	25.0158	9.2e-05	24.9852	-0.0953	0.103	8.98504	0
	798	8.95925	25.0158	9.5e-05	24.9853	-0.0956	0.102	8.95925	0
	799	8.92986	25.0158	9.4e-05	24.9853	-0.0959	0.102	8.92986	0
	800	8.89963	25.0159	9.7e-05	24.9854	-0.0962	0.102	8.89963	0
	801	8.87065	25.016	9.6e-05	24.9853	-0.0966	0.102	8.87065	0
	802	8.84355	25.016	8e-05	24.9852	-0.0969	0.103	8.84355	0
	803	8.82066	25.016	6.8e-05	24.9852	-0.0973	0.104	8.82066	0
	804	8.80201	25.0161	5.6e-05	24.9851	-0.0976	0.104	8.80201	0
	805	8.78854	25.0161	4.8e-05	24.9851	-0.098	0.105	8.78854	0
	806	8.78051	25.0161	3.9e-05	24.9851	-0.0983	0.105	8.78051	0
	807	8.77631	25.016	3.8e-05	24.9851	-0.0986	0.105	8.77631	0
	808	8.77456	25.016	3.8e-05	24.9851	-0.0989	0.105	8.77456	0
	809	8.77502	25.016	4.1e-05	24.9851	-0.0992	0.105	8.77502	0
	810	8.77736	25.0161	4.5e-05	24.9851	-0.0995	0.105	8.77736	0
	811	8.78117	25.0162	5e-05	24.9851	-0.0999	0.105	8.78117	0
	812	8.78535	25.0163	5.5e-05	24.9852	-0.1002	0.105	8.78535	0
	813	8.78973	25.0163	5.6e-05	24.9852	-0.1005	0.105	8.78973	0
	814	8.79472	25.0163	5.3e-05	24.9852	-0.1008	0.105	8.79472	0
	815	8.79912	25.0164	4.9e-05	24.9852	-0.1011	0.105	8.79912	0
	816	8.80107	25.0164	4.2e-05	24.9852	-0.1014	0.106	8.80107	0
	817	8.80227	25.0165	3.9e-05	24.9852	-0.1017	0.106	8.80227	0
	818	8.80378	25.0166	4.3e-05	24.9852	-0.102	0.106	8.80378	0
	819	8.80413	25.0166	4.8e-05	24.9852	-0.1023	0.106	8.80413	0
	820	8.8042	25.0167	5e-05	24.9852	-0.1026	0.106	8.8042	0
	821	8.80362	25.0167	5.1e-05	24.9851	-0.103	0.106	8.80362	0
	822	8.80321	25.0167	4.9e-05	24.9851	-0.1033	0.106	8.80321	0
	823	8.80203	25.0167	4.9e-05	24.9851	-0.1036	0.106	8.80203	0
	824	8.80119	25.0168	5.3e-05	24.9851	-0.1039	0.106	8.80119	0
	825	8.80031	25.0169	5.5e-05	24.985	-0.1042	0.106	8.80031	0
	826	8.80018	25.017	5.9e-05	24.9851	-0.1045	0.106	8.80018	0
	827	8.80088	25.017	6e-05	24.985	-0.1048	0.106	8.80088	0
	828	8.80182	25.0171	6.3e-05	24.9851	-0.1051	0.106	8.80182	0
	829	8.80196	25.0171	6.5e-05	24.9851	-0.1055	0.106	8.80196	0
	830	8.80265	25.0171	6.4e-05	24.9851	-0.1058	0.106	8.80265	0
	831	8.8046	25.0171	6.3e-05	24.9851	-0.1061	0.106	8.8046	0
	832	8.80564	25.0171	6.5e-05	24.9851	-0.1064	0.106	8.80564	0
	833	8.80708	25.0171	6.6e-05	24.9851	-0.1067	0.106	8.80708	0
	834	8.80888	25.0172	6e-05	24.9851	-0.107	0.106	8.80888	0
	835	8.80879	25.0171	6.2e-05	24.9851	-0.1073	0.106	8.80879	0
	836	8.80852	25.0171	5.9e-05	24.985	-0.1076	0.106	8.80852	0
	837	8.80935	25.0171	5.2e-05	24.985	-0.1079	0.107	8.80935	0
	838	8.80989	25.0171	5e-05	24.985	-0.1081	0.107	8.80989	0
	839	8.81011	25.0172	5e-05	24.985	-0.1084	0.107	8.81011	0
	840	8.81172	25.0172	4.9e-05	24.985	-0.1087	0.107	8.81172	0
	841	8.81235	25.0173	5.2e-05	24.9851	-0.109	0.107	8.81235	0
	842	8.81294	25.0174	5.7e-05	24.9851	-0.1093	0.107	8.81294	0
	843	8.813	25.0174	5.7e-05	24.9851	-0.1096	0.107	8.813	0
	844	8.81327	25.0174	5.5e-05	24.9851	-0.1099	0.107	8.81327	0
	845	8.81384	25.0175	5.2e-05	24.9851	-0.1102	0.107	8.81384	0
	846	8.81388	25.0175	4.9e-05	24.9851	-0.1105	0.108	8.81388	0
	847	8.81323	25.0176	4.7e-05	24.9851	-0.1108	0.108	8.81323	0
	848	8.8127	25.0176	4.8e-05	24.9851	-0.1111	0.108	8.8127	0
	849	8.81283	25.0177	4.8e-05	24.9851	-0.1114	0.108	8.81283	0
	850	8.8128	25.0178	4.7e-05	24.985	-0.1118	0.108	8.8128	0
	851	8.81408	25.0178	4.4e-05	24.9851	-0.1121	0.108	8.81408	0
	852	8.81451	25.0179	4.4e-05	24.9851	-0.1124	0.109	8.81451	0
	853	8.81575	25.0179	4.4e-05	24.9851	-0.1127	0.109	8.81575	0
	854	8.81692	25.0179	4.6e-05	24.9851	-0.113	0.109	8.81692	0
	855	8.81787	25.0179	4.7e-05	24.985	-0.1133	0.109	8.81787	0
	856	8.81745	25.018	5.1e-05	24.985	-0.1136	0.109	8.81745	0
	857	8.81756	25.0179	5.3e-05	24.985	-0.1139	0.109	8.81756	0
	858	8.8174	25.0179	5.1e-05	24.985	-0.1142	0.109	8.8174	0
	859	8.81673	25.018	5.1e-05	24.9851	-0.1145	0.109	8.81673	0
	860	8.81532	25.0181	5.3e-05	24.9851	-0.1148	0.109	8.81532	0
	861	8.8154	25.0181	5.7e-05	24.9851	-0.1151	0.109	8.8154	0
	862	8.81609	25.0181	5.8e-05	24.9851	-0.1154	0.109	8.81609	0
	863	8.81607	25.0181	6.1e-05	24.9851	-0.1157	0.108	8.81607	0
	864	8.81707	25.0182	6e-05	24.9851	-0.116	0.109	8.81707	0
	865	8.81826	25.0182	6e-05	24.9851	-0.1163	0.109	8.81826	0
	866	8.81832	25.0182	5.8e-05	24.9852	-0.1166	0.109	8.81832	0
	867	8.81821	25.0183	5.3e-05	24.9852	-0.1169	0.109	8.81821	0
	868	8.81968	25.0183	5.1e-05	24.9852	-0.1172	0.109	8.81968	0
	869	8.81979	25.0183	5.1e-05	24.9852	-0.1175	0.109	8.81979	0
	870	8.82001	25.0183	4.8e-05	24.9852	-0.1178	0.109	8.82001	0
	871	8.82067	25.0183	4.8e-05	24.9851	-0.1182	0.109	8.82067	0
	872	8.82089	25.0184	5.2e-05	24.9851	-0.1185	0.109	8.82089	0
	873	8.8196	25.0184	5.3e-05	24.9851	-0.1188	0.109	8.8196	0
	874	8.81929	25.0184	5.7e-05	24.9851	-0.1191	0.109	8.81929	0
	875	8.81918	25.0184	5.9e-05	24.9851	-0.1194	0.109	8.81918	0
	876	8.81918	25.0184	5.8e-05	24.9851	-0.1197	0.109	8.81918	0
	877	8.81961	25.0185	5.8e-05	24.9851	-0.12	0.109	8.81961	0
	878	8.82079	25.0185	5.8e-05	24.9851	-0.1203	0.11	8.82079	0
	879	8.82094	25.0186	5.8e-05	24.985	-0.1206	0.11	8.82094	0
	880	8.82125	25.0186	5.7e-05	24.985	-0.1209	0.11	8.82125	0
	881	8.82149	25.0187	5.9e-05	24.9851	-0.1212	0.11	8.82149	0
	882	8.82175	25.0187	6e-05	24.9851	-0.1215	0.11	8.82175	0
	883	8.82045	25.0188	5.6e-05	24.9851	-0.1218	0.11	8.82045	0
	884	8.82086	25.0187	5.2e-05	24.9851	-0.1221	0.11	8.82086	0
	885	8.82192	25.0188	5.3e-05	24.9851	-0.1224	0.11	8.82192	0
	886	8.82315	25.0188	5.1e-05	24.9851	-0.1227	0.11	8.82315	0
	887	8.82367	25.0188	4.8e-05	24.9851	-0.123	0.111	8.82367	0
	888	8.82468	25.0189	5.2e-05	24.9851	-0.1234	0.11	8.82468	0
	889	8.8247	25.0189	5.3e-05	24.9851	-0.1237	0.11	8.8247	0
	890	8.82408	25.0189	5.3e-05	24.9851	-0.124	0.111	8.82408	0
	891	8.82313	25.0189	5.3e-05	24.9851	-0.1243	0.111	8.82313	0
	892	8.82303	25.0189	5.1e-05	24.9851	-0.1247	0.111	8.82303	0
	893	8.82398	25.0189	5.5e-05	24.9851	-0.125	0.111	8.82398	0
	894	8.82448	25.019	5.5e-05	24.9851	-0.1252	0.111	8.82448	0
	895	8.82421	25.019	5.7e-05	24.9851	-0.1255	0.111	8.82421	0
	896	8.82422	25.0191	5.9e-05	24.985	-0.1259	0.111	8.82422	0
	897	8.82354	25.0191	6.6e-05	24.985	-0.1262	0.11	8.82354	0
	898	8.82255	25.0191	6.2e-05	24.985	-0.1265	0.11	8.82255	0
	899	8.82206	25.0192	6.1e-05	24.9851	-0.1268	0.111	8.82206	0
	900	8.82194	25.0192	6e-05	24.9851	-0.1271	0.111	8.82194	0
	@8	3	6	900.071
	901	8.82254	25.0192	5.6e-05	24.9851	-0.1274	0.111	8.82254	0
	902	8.82386	25.0193	5.5e-05	24.9851	-0.1277	0.111	8.82386	0
	903	8.82156	25.0194	5.5e-05	24.9851	-0.128	0.111	8.82156	0
	904	8.816	25.0194	5.7e-05	24.985	-0.1283	0.111	8.816	0
	905	8.81068	25.0196	5.7e-05	24.9851	-0.1286	0.111	8.81068	0
	906	8.80256	25.0196	6.1e-05	24.9851	-0.1289	0.111	8.80256	0
	907	8.79664	25.0197	5.9e-05	24.9852	-0.1292	0.111	8.79664	0
	908	8.80263	25.0197	5.9e-05	24.9852	-0.1295	0.111	8.80263	0
	909	8.81924	25.0197	5.8e-05	24.9853	-0.1299	0.111	8.81924	0
	910	8.84224	25.0197	5.7e-05	24.9853	-0.1302	0.111	8.84224	0
	911	8.87363	25.0198	5.8e-05	24.9854	-0.1305	0.111	8.87363	0
	912	8.91052	25.0198	5.5e-05	24.9853	-0.1308	0.112	8.91052	0
	913	8.94156	25.0198	5.6e-05	24.9853	-0.1311	0.112	8.94156	0
	914	8.96347	25.0197	5.5e-05	24.9852	-0.1314	0.112	8.96347	0
	915	8.97421	25.0198	5.4e-05	24.9851	-0.1318	0.112	8.97421	0
	916	8.97421	25.0198	5e-05	24.9851	-0.1321	0.112	8.97421	0
	917	8.95943	25.0198	5.2e-05	24.985	-0.1324	0.112	8.95943	0
	918	8.93545	25.0199	5e-05	24.985	-0.1327	0.112	8.93545	0
	919	8.90671	25.02	5.3e-05	24.9851	-0.133	0.112	8.90671	0
	920	8.87684	25.02	5.6e-05	24.9851	-0.1333	0.112	8.87684	0
	921	8.84677	25.02	5.9e-05	24.985	-0.1336	0.112	8.84677	0
	922	8.82032	25.02	6.1e-05	24.985	-0.1339	0.112	8.82032	0
	923	8.79779	25.02	6.3e-05	24.985	-0.1342	0.112	8.79779	0
	924	8.7811	25.02	6.2e-05	24.985	-0.1346	0.112	8.7811	0
	925	8.77181	25.0201	6.1e-05	24.9851	-0.1349	0.112	8.77181	0
	926	8.76716	25.0201	6.2e-05	24.9851	-0.1352	0.112	8.76716	0
	927	8.76598	25.0201	6e-05	24.9851	-0.1355	0.112	8.76598	0
	928	8.7693	25.0201	5.6e-05	24.985	-0.1358	0.112	8.7693	0
	929	8.77414	25.0202	5.6e-05	24.9851	-0.1361	0.112	8.77414	0
	930	8.7776	25.0202	5.5e-05	24.985	-0.1364	0.113	8.7776	0
	931	8.78253	25.0203	5.5e-05	24.985	-0.1367	0.113	8.78253	0
	932	8.78765	25.0203	5.6e-05	24.985	-0.1371	0.113	8.78765	0
	933	8.791	25.0204	5.6e-05	24.985	-0.1374	0.113	8.791	0
	934	8.79401	25.0204	5.3e-05	24.985	-0.1377	0.113	8.79401	0
	935	8.79774	25.0204	5.4e-05	24.985	-0.1381	0.113	8.79774	0
	936	8.79908	25.0204	5.1e-05	24.985	-0.1384	0.113	8.79908	0
	937	8.79844	25.0205	4.9e-05	24.985	-0.1387	0.113	8.79844	0
	938	8.79836	25.0205	5.5e-05	24.985	-0.1389	0.113	8.79836	0
	939	8.79753	25.0205	6e-05	24.985	-0.1392	0.113	8.79753	0
	940	8.79608	25.0206	5.7e-05	24.985	-0.1395	0.113	8.79608	0
	941	8.79524	25.0206	5.3e-05	24.985	-0.1398	0.113	8.79524	0
	942	8.79494	25.0207	5.2e-05	24.9849	-0.1402	0.114	8.79494	0
	943	8.79476	25.0207	5e-05	24.9849	-0.1405	0.114	8.79476	0
	944	8.79481	25.0207	4.6e-05	24.9849	-0.1408	0.114	8.79481	0
	945	8.79477	25.0207	5e-05	24.9849	-0.1412	0.114	8.79477	0
	946	8.79504	25.0207	5.6e-05	24.9849	-0.1415	0.114	8.79504	0
	947	8.79621	25.0207	5.9e-05	24.9849	-0.1418	0.114	8.79621	0
	948	8.79646	25.0207	5.8e-05	24.9849	-0.1421	0.114	8.79646	0
	949	8.79674	25.0207	6.3e-05	24.985	-0.1424	0.114	8.79674	0
	950	8.79729	25.0207	6.3e-05	24.9849	-0.1428	0.114	8.79729	0
	951	8.79863	25.0207	6.3e-05	24.9848	-0.1431	0.114	8.79863	0
	952	8.79905	25.0208	6.3e-05	24.9849	-0.1434	0.114	8.79905	0
	953	8.79919	25.0209	6.1e-05	24.9849	-0.1436	0.114	8.79919	0
	954	8.79958	25.0209	5.9e-05	24.9849	-0.1439	0.114	8.79958	0
	955	8.79976	25.021	5.8e-05	24.9849	-0.1442	0.114	8.79976	0
	956	8.80025	25.021	5.3e-05	24.985	-0.1445	0.114	8.80025	0
	957	8.80144	25.021	5.3e-05	24.985	-0.1448	0.115	8.80144	0
	958	8.80393	25.021	5.6e-05	24.9849	-0.1452	0.114	8.80393	0
	959	8.80435	25.0211	5.5e-05	24.985	-0.1455	0.115	8.80435	0
	960	8.80415	25.0211	5.3e-05	24.985	-0.1458	0.115	8.80415	0
	961	8.80298	25.0212	5.4e-05	24.9851	-0.1461	0.115	8.80298	0
	962	8.80191	25.0212	5.1e-05	24.9851	-0.1464	0.115	8.80191	0
	963	8.80125	25.0213	4.9e-05	24.9851	-0.1467	0.115	8.80125	0
	964	8.80271	25.0213	5e-05	24.9851	-0.147	0.115	8.80271	0
	965	8.80488	25.0213	5e-05	24.9851	-0.1473	0.115	8.80488	0
	966	8.80688	25.0213	5.1e-05	24.985	-0.1476	0.115	8.80688	0
	967	8.8081	25.0213	5e-05	24.985	-0.1479	0.115	8.8081	0
	968	8.80784	25.0212	5.4e-05	24.9849	-0.1482	0.115	8.80784	0
	969	8.80753	25.0213	5.5e-05	24.9849	-0.1486	0.115	8.80753	0
	970	8.80737	25.0213	5.4e-05	24.9849	-0.1489	0.115	8.80737	0
	971	8.80703	25.0213	5.3e-05	24.9849	-0.1491	0.116	8.80703	0
	972	8.80819	25.0213	5.6e-05	24.9849	-0.1494	0.116	8.80819	0
	973	8.80975	25.0214	5.5e-05	24.985	-0.1497	0.116	8.80975	0
	974	8.81088	25.0214	5.4e-05	24.9849	-0.15	0.116	8.81088	0
	975	8.81177	25.0214	5.7e-05	24.9849	-0.1503	0.116	8.81177	0
	976	8.81279	25.0215	5.8e-05	24.985	-0.1507	0.116	8.81279	0
	977	8.81186	25.0216	6.2e-05	24.985	-0.151	0.116	8.81186	0
	978	8.81148	25.0216	7e-05	24.9851	-0.1513	0.115	8.81148	0
	979	8.81139	25.0217	7.1e-05	24.9852	-0.1516	0.115	8.81139	0
	980	8.81175	25.0218	6.7e-05	24.9852	-0.1519	0.115	8.81175	0
	981	8.81231	25.0218	6.8e-05	24.9852	-0.1522	0.115	8.81231	0
	982	8.81314	25.0218	6.4e-05	24.9852	-0.1525	0.116	8.81314	0
	983	8.81337	25.0218	5.3e-05	24.9852	-0.1528	0.116	8.81337	0
	984	8.81422	25.0218	5.4e-05	24.9852	-0.1532	0.116	8.81422	0
	985	8.81344	25.0219	5.5e-05	24.9852	-0.1535	0.116	8.81344	0
	986	8.81275	25.0219	5.4e-05	24.9852	-0.1538	0.117	8.81275	0
	987	8.81247	25.0219	5.7e-05	24.9852	-0.1541	0.116	8.81247	0
	988	8.8129	25.0219	5.9e-05	24.9852	-0.1545	0.116	8.8129	0
	989	8.81116	25.022	5.7e-05	24.9852	-0.1548	0.116	8.81116	0
	990	8.80887	25.022	6.2e-05	24.9852	-0.1551	0.116	8.80887	0
	991	8.80547	25.022	6.1e-05	24.9852	-0.1554	0.116	8.80547	0
	992	8.80212	25.0221	6e-05	24.9853	-0.1557	0.116	8.80212	0
	993	8.79816	25.0221	5.9e-05	24.9852	-0.156	0.116	8.79816	0
	994	8.79562	25.0222	6.1e-05	24.9852	-0.1563	0.116	8.79562	0
	995	8.79459	25.0221	6e-05	24.9852	-0.1566	0.117	8.79459	0
	996	8.79564	25.0222	6.3e-05	24.9852	-0.157	0.116	8.79564	0
	997	8.79853	25.0221	6.1e-05	24.9852	-0.1573	0.117	8.79853	0
	998	8.80136	25.0223	5.9e-05	24.9853	-0.1576	0.117	8.80136	0
	999	8.80275	25.0224	5.7e-05	24.9853	-0.1579	0.117	8.80275	0
	1000	8.80484	25.0225	5.5e-05	24.9853	-0.1582	0.117	8.80484	0
	1001	8.80606	25.0225	5.6e-05	24.9853	-0.1586	0.117	8.80606	0
	1002	8.8053	25.0225	5.7e-05	24.9852	-0.1589	0.117	8.8053	0
	1003	8.80566	25.0225	6e-05	24.9852	-0.1592	0.117	8.80566	0
	1004	8.80655	25.0224	5.8e-05	24.9851	-0.1595	0.117	8.80655	0
	1005	8.80684	25.0225	6.5e-05	24.9851	-0.1598	0.117	8.80684	0
	1006	8.80582	25.0226	7.2e-05	24.9851	-0.1601	0.117	8.80582	0
	1007	8.80456	25.0226	7.1e-05	24.9852	-0.1604	0.117	8.80456	0
	1008	8.80248	25.0226	7.4e-05	24.9851	-0.1607	0.116	8.80248	0
	1009	8.8009	25.0226	7.6e-05	24.9852	-0.161	0.116	8.8009	0
	1010	8.79974	25.0227	6.5e-05	24.9852	-0.1613	0.117	8.79974	0
	1011	8.80108	25.0226	5.6e-05	24.9852	-0.1616	0.117	8.80108	0
	1012	8.80296	25.0227	6.1e-05	24.9852	-0.1619	0.117	8.80296	0
	1013	8.80356	25.0227	5.8e-05	24.9852	-0.1622	0.117	8.80356	0
	1014	8.80397	25.0227	5.7e-05	24.9851	-0.1625	0.118	8.80397	0
	1015	8.80411	25.0228	6.1e-05	24.9851	-0.1628	0.118	8.80411	0
	1016	8.80251	25.0228	5.9e-05	24.9851	-0.1631	0.118	8.80251	0
	1017	8.80045	25.0229	5.8e-05	24.9852	-0.1634	0.118	8.80045	0
	1018	8.80013	25.023	6.4e-05	24.9852	-0.1636	0.118	8.80013	0
	1019	8.80007	25.023	6e-05	24.9852	-0.164	0.118	8.80007	0
	1020	8.79997	25.023	5.7e-05	24.9851	-0.1643	0.118	8.79997	0
	@9	3	6	1020.1
	1021	8.80052	25.0231	5.5e-05	24.9851	-0.1646	0.118	8.80052	0
	1022	8.80139	25.0231	5.2e-05	24.9851	-0.1649	0.118	8.80139	0
	1023	8.79877	25.0232	4.7e-05	24.9851	-0.1652	0.119	8.79877	0
	1024	8.79195	25.0233	5.2e-05	24.9852	-0.1655	0.119	8.79195	0
	1025	8.78327	25.0234	5.2e-05	24.9852	-0.1657	0.119	8.78327	0
	1026	8.77209	25.0234	5.4e-05	24.9852	-0.166	0.119	8.77209	0
	1027	8.76252	25.0234	5.4e-05	24.9852	-0.1663	0.119	8.76252	0
	1028	8.76207	25.0235	5.2e-05	24.9852	-0.1666	0.119	8.76207	0
	1029	8.77413	25.0235	5e-05	24.9852	-0.1669	0.119	8.77413	0
	1030	8.79364	25.0234	5.2e-05	24.9852	-0.1672	0.119	8.79364	0
	1031	8.82281	25.0235	5.1e-05	24.9852	-0.1675	0.119	8.82281	0
	1032	8.85888	25.0234	4.8e-05	24.9852	-0.1678	0.119	8.85888	0
	1033	8.89188	25.0234	5.1e-05	24.9852	-0.1681	0.119	8.89188	0
	1034	8.91492	25.0234	5.2e-05	24.9853	-0.1684	0.119	8.91492	0
	1035	8.92732	25.0234	5.4e-05	24.9853	-0.1687	0.119	8.92732	0
	1036	8.92773	25.0235	5.9e-05	24.9853	-0.169	0.119	8.92773	0
	1037	8.91478	25.0235	6.1e-05	24.9853	-0.1693	0.119	8.91478	0
	1038	8.89371	25.0235	6e-05	24.9853	-0.1696	0.119	8.89371	0
	1039	8.86797	25.0236	6e-05	24.9853	-0.1699	0.119	8.86797	0
	1040	8.8433	25.0237	5.8e-05	24.9853	-0.1702	0.12	8.8433	0
	1041	8.81863	25.0236	5.7e-05	24.9852	-0.1705	0.12	8.81863	0
	1042	8.79607	25.0237	5.6e-05	24.9853	-0.1708	0.12	8.79607	0
	1043	8.77733	25.0237	5.5e-05	24.9852	-0.1711	0.12	8.77733	0
	1044	8.76289	25.0237	5.8e-05	24.9852	-0.1714	0.12	8.76289	0
	1045	8.75268	25.0237	5.9e-05	24.9851	-0.1717	0.12	8.75268	0
	1046	8.74839	25.0238	5.8e-05	24.985	-0.172	0.12	8.74839	0
	1047	8.74761	25.0239	5.6e-05	24.985	-0.1723	0.12	8.74761	0
	1048	8.74893	25.0239	5.7e-05	24.985	-0.1726	0.12	8.74893	0
	1049	8.75245	25.0238	5.4e-05	24.985	-0.1728	0.12	8.75245	0
	1050	8.75548	25.0239	5.7e-05	24.9851	-0.1731	0.12	8.75548	0
	1051	8.75806	25.0241	5.8e-05	24.9852	-0.1734	0.12	8.75806	0
	1052	8.76015	25.024	5.9e-05	24.9851	-0.1737	0.12	8.76015	0
	1053	8.76198	25.024	5.8e-05	24.9852	-0.174	0.12	8.76198	0
	1054	8.76414	25.0241	5.8e-05	24.9853	-0.1743	0.12	8.76414	0
	1055	8.76647	25.0241	5.8e-05	24.9852	-0.1746	0.12	8.76647	0
	1056	8.76736	25.0241	5.7e-05	24.9852	-0.1749	0.12	8.76736	0
	1057	8.76861	25.0243	5.9e-05	24.9853	-0.1752	0.12	8.76861	0
	1058	8.76929	25.0243	5.8e-05	24.9853	-0.1754	0.12	8.76929	0
	1059	8.76952	25.0244	5.3e-05	24.9852	-0.1757	0.121	8.76952	0
	1060	8.76956	25.0244	5.3e-05	24.9852	-0.176	0.121	8.76956	0
	1061	8.77097	25.0243	5.3e-05	24.9851	-0.1763	0.121	8.77097	0
	1062	8.77204	25.0243	5.1e-05	24.985	-0.1766	0.121	8.77204	0
	1063	8.77239	25.0243	5.7e-05	24.9851	-0.1768	0.121	8.77239	0
	1064	8.77243	25.0243	6.3e-05	24.9851	-0.1771	0.121	8.77243	0
	1065	8.77412	25.0244	6e-05	24.9851	-0.1774	0.121	8.77412	0
	1066	8.77423	25.0245	6.3e-05	24.9851	-0.1777	0.121	8.77423	0
	1067	8.77474	25.0245	6.3e-05	24.9851	-0.178	0.121	8.77474	0
	1068	8.77589	25.0246	6.1e-05	24.9851	-0.1784	0.121	8.77589	0
	1069	8.77751	25.0246	5.9e-05	24.9852	-0.1787	0.121	8.77751	0
	1070	8.77719	25.0247	6.2e-05	24.9851	-0.1789	0.121	8.77719	0
	1071	8.77761	25.0247	5.8e-05	24.9851	-0.1792	0.121	8.77761	0
	1072	8.77717	25.0248	5.8e-05	24.9851	-0.1795	0.121	8.77717	0
	1073	8.77608	25.0248	5.5e-05	24.985	-0.1798	0.121	8.77608	0
	1074	8.77541	25.0248	5.2e-05	24.985	-0.1801	0.122	8.77541	0
	1075	8.77537	25.0248	5e-05	24.985	-0.1804	0.122	8.77537	0
	1076	8.77554	25.0248	5.2e-05	24.985	-0.1807	0.122	8.77554	0
	1077	8.77605	25.0249	5.7e-05	24.985	-0.181	0.122	8.77605	0
	1078	8.77714	25.025	5.8e-05	24.9851	-0.1812	0.122	8.77714	0
	1079	8.77705	25.0249	5.7e-05	24.985	-0.1815	0.122	8.77705	0
	1080	8.77707	25.025	5.8e-05	24.985	-0.1818	0.122	8.77707	0
	1081	8.77673	25.0251	5.4e-05	24.9851	-0.1821	0.122	8.77673	0
	1082	8.77748	25.0251	5e-05	24.985	-0.1824	0.122	8.77748	0
	1083	8.77822	25.025	5.6e-05	24.985	-0.1827	0.122	8.77822	0
	1084	8.779	25.0252	6.2e-05	24.9851	-0.183	0.122	8.779	0
	1085	8.78018	25.0252	6.1e-05	24.9851	-0.1833	0.122	8.78018	0
	1086	8.78098	25.0253	6.2e-05	24.9851	-0.1837	0.122	8.78098	0
	1087	8.7807	25.0253	6.2e-05	24.9852	-0.184	0.122	8.7807	0
	1088	8.78029	25.0254	5.8e-05	24.9852	-0.1843	0.122	8.78029	0
	1089	8.78094	25.0253	5.8e-05	24.9851	-0.1846	0.122	8.78094	0
	1090	8.78059	25.0253	5.8e-05	24.9851	-0.1849	0.123	8.78059	0
	1091	8.78027	25.0253	5.9e-05	24.9851	-0.1851	0.123	8.78027	0
	1092	8.78078	25.0253	5.9e-05	24.985	-0.1854	0.123	8.78078	0
	1093	8.78215	25.0253	6e-05	24.985	-0.1857	0.123	8.78215	0
	1094	8.78328	25.0253	5.8e-05	24.9851	-0.186	0.123	8.78328	0
	1095	8.78384	25.0254	5.7e-05	24.9851	-0.1863	0.123	8.78384	0
	1096	8.79542	25.0254	8.2e-05	24.9851	-0.1865	0.122	8.79542	0
	1097	8.80124	25.0255	9.7e-05	24.9851	-0.1868	0.121	8.80124	0
	1098	8.79854	25.0256	9e-05	24.9852	-0.1871	0.121	8.79854	0
	1099	8.79528	25.0256	8.5e-05	24.9851	-0.1873	0.121	8.79528	0
	1100	8.79299	25.0255	8.1e-05	24.985	-0.1876	0.122	8.79299	0
	1101	8.78084	25.0255	5e-05	24.985	-0.1879	0.123	8.78084	0
	1102	8.77344	25.0254	3.1e-05	24.985	-0.1882	0.124	8.77344	0
	1103	8.7735	25.0254	3.8e-05	24.9849	-0.1885	0.124	8.7735	0
	1104	8.77511	25.0255	4.1e-05	24.9849	-0.1888	0.124	8.77511	0
	1105	8.77674	25.0255	4.6e-05	24.985	-0.1891	0.124	8.77674	0
	1106	8.77785	25.0256	4.9e-05	24.985	-0.1894	0.124	8.77785	0
	1107	8.77914	25.0256	5.4e-05	24.985	-0.1897	0.124	8.77914	0
	1108	8.7804	25.0257	4.9e-05	24.9851	-0.19	0.124	8.7804	0
	1109	8.78114	25.0257	5e-05	24.985	-0.1903	0.124	8.78114	0
	1110	8.78225	25.0258	4.6e-05	24.9851	-0.1906	0.124	8.78225	0
	1111	8.78253	25.0259	4.8e-05	24.9851	-0.1909	0.124	8.78253	0
	1112	8.78284	25.026	4.8e-05	24.9851	-0.1911	0.124	8.78284	0
	1113	8.78385	25.026	5.1e-05	24.985	-0.1914	0.124	8.78385	0
	1114	8.78379	25.026	5.2e-05	24.9851	-0.1917	0.124	8.78379	0
	1115	8.78368	25.026	5.7e-05	24.985	-0.192	0.124	8.78368	0
	1116	8.78443	25.026	5.8e-05	24.9851	-0.1923	0.124	8.78443	0
	1117	8.78668	25.026	6.3e-05	24.9851	-0.1926	0.124	8.78668	0
	1118	8.78664	25.0261	6.4e-05	24.9852	-0.1929	0.124	8.78664	0
	1119	8.78696	25.0262	6.2e-05	24.9852	-0.1932	0.124	8.78696	0
	1120	8.78632	25.0262	6.5e-05	24.9852	-0.1935	0.124	8.78632	0
	1121	8.78539	25.0262	6.8e-05	24.9851	-0.1938	0.124	8.78539	0
	1122	8.78301	25.0262	6.1e-05	24.9851	-0.1941	0.124	8.78301	0
	1123	8.78317	25.0262	6.2e-05	24.9851	-0.1944	0.124	8.78317	0
	1124	8.78393	25.0262	7e-05	24.985	-0.1947	0.124	8.78393	0
	1125	8.78528	25.0263	6.8e-05	24.9851	-0.195	0.124	8.78528	0
	1126	8.78594	25.0263	6e-05	24.9851	-0.1953	0.124	8.78594	0
	1127	8.78569	25.0264	6e-05	24.9851	-0.1956	0.125	8.78569	0
	1128	8.78627	25.0265	6e-05	24.9851	-0.1959	0.125	8.78627	0
	1129	8.78597	25.0266	4.6e-05	24.9851	-0.1962	0.125	8.78597	0
	1130	8.7854	25.0265	4.2e-05	24.985	-0.1965	0.126	8.7854	0
	1131	8.78486	25.0265	4.5e-05	24.985	-0.1968	0.126	8.78486	0
	1132	8.78561	25.0265	4.3e-05	24.9848	-0.1971	0.126	8.78561	0
	1133	8.78456	25.0264	3.8e-05	24.9848	-0.1974	0.126	8.78456	0
	1134	8.78375	25.0264	4.4e-05	24.9848	-0.1977	0.126	8.78375	0
	1135	8.78413	25.0265	4.3e-05	24.9848	-0.198	0.126	8.78413	0
	1136	8.78435	25.0266	4e-05	24.9849	-0.1983	0.126	8.78435	0
	1137	8.78426	25.0267	4.3e-05	24.985	-0.1985	0.126	8.78426	0
	1138	8.78397	25.0268	4.5e-05	24.985	-0.1988	0.126	8.78397	0
	1139	8.78375	25.0268	3.9e-05	24.9851	-0.1991	0.127	8.78375	0
	1140	8.78377	25.0268	4e-05	24.9851	-0.1994	0.127	8.78377	0
	@10	3	6	1140
	1141	8.78511	25.0268	4.2e-05	24.985	-0.1997	0.127	8.78511	0
	1142	8.78686	25.0268	4.2e-05	24.985	-0.2	0.127	8.78686	0
	1143	8.787	25.0267	4.1e-05	24.9849	-0.2002	0.127	8.787	0
	1144	8.78184	25.0267	4.5e-05	24.9849	-0.2005	0.127	8.78184	0
	1145	8.7709	25.0268	4.7e-05	24.985	-0.2008	0.127	8.7709	0
	1146	8.75612	25.0269	4.9e-05	24.9851	-0.201	0.127	8.75612	0
	1147	8.74222	25.027	5.3e-05	24.985	-0.2013	0.127	8.74222	0
	1148	8.73669	25.0271	5.5e-05	24.9851	-0.2016	0.127	8.73669	0
	1149	8.74454	25.0271	5.7e-05	24.985	-0.2019	0.127	8.74454	0
	1150	8.76345	25.0271	5.6e-05	24.985	-0.2022	0.127	8.76345	0
	1151	8.79172	25.027	5.3e-05	24.9849	-0.2025	0.127	8.79172	0
	1152	8.82782	25.0271	5.2e-05	24.9849	-0.2028	0.127	8.82782	0
	1153	8.86151	25.0271	5.2e-05	24.9849	-0.203	0.127	8.86151	0
	1154	8.88636	25.0271	5e-05	24.9849	-0.2033	0.127	8.88636	0
	1155	8.90079	25.0271	5.1e-05	24.9849	-0.2037	0.127	8.90079	0
	1156	8.90472	25.0272	5.4e-05	24.9849	-0.204	0.127	8.90472	0
	1157	8.89506	25.0273	5.2e-05	24.985	-0.2043	0.128	8.89506	0
	1158	8.87634	25.0273	5.1e-05	24.9849	-0.2046	0.128	8.87634	0
	1159	8.85312	25.0274	5.6e-05	24.985	-0.2049	0.128	8.85312	0
	1160	8.8303	25.0275	6e-05	24.985	-0.2052	0.127	8.8303	0
	1161	8.80784	25.0275	6.4e-05	24.985	-0.2054	0.127	8.80784	0
	1162	8.78623	25.0275	6.6e-05	24.985	-0.2057	0.127	8.78623	0
	1163	8.76751	25.0276	6.6e-05	24.985	-0.206	0.127	8.76751	0
	1164	8.75389	25.0276	6.2e-05	24.985	-0.2063	0.127	8.75389	0
	1165	8.74407	25.0277	6.1e-05	24.985	-0.2066	0.127	8.74407	0
	1166	8.73836	25.0276	5.4e-05	24.985	-0.2069	0.128	8.73836	0
	1167	8.73693	25.0276	5.5e-05	24.9849	-0.2072	0.128	8.73693	0
	1168	8.73843	25.0277	5.6e-05	24.985	-0.2075	0.128	8.73843	0
	1169	8.7407	25.0278	5.9e-05	24.985	-0.2078	0.128	8.7407	0
	1170	8.74219	25.0278	5.3e-05	24.985	-0.2081	0.128	8.74219	0
	1171	8.74429	25.0279	5.6e-05	24.9851	-0.2084	0.128	8.74429	0
	1172	8.74728	25.0279	5.5e-05	24.9851	-0.2087	0.128	8.74728	0
	1173	8.74993	25.0279	5.9e-05	24.9851	-0.209	0.128	8.74993	0
	1174	8.75145	25.0279	5.6e-05	24.9851	-0.2093	0.128	8.75145	0
	1175	8.75351	25.028	6.2e-05	24.985	-0.2096	0.128	8.75351	0
	1176	8.75555	25.0279	5.8e-05	24.9849	-0.2099	0.128	8.75555	0
	1177	8.75663	25.028	5.8e-05	24.985	-0.2101	0.128	8.75663	0
	1178	8.75809	25.028	5.2e-05	24.985	-0.2104	0.129	8.75809	0
	1179	8.75896	25.0281	5.2e-05	24.9851	-0.2107	0.129	8.75896	0
	1180	8.76062	25.028	5.2e-05	24.9851	-0.211	0.129	8.76062	0
	1181	8.76109	25.0281	4.8e-05	24.9851	-0.2113	0.129	8.76109	0
	1182	8.76129	25.0282	4.8e-05	24.9851	-0.2116	0.129	8.76129	0
	1183	8.76049	25.0282	4.9e-05	24.9851	-0.2119	0.129	8.76049	0
	1184	8.76147	25.0282	5.5e-05	24.985	-0.2122	0.129	8.76147	0
	1185	8.76135	25.0283	5.4e-05	24.985	-0.2124	0.129	8.76135	0
	1186	8.76182	25.0283	5.9e-05	24.9851	-0.2127	0.129	8.76182	0
	1187	8.76283	25.0283	6e-05	24.9851	-0.2129	0.129	8.76283	0
	1188	8.76488	25.0283	5.9e-05	24.9851	-0.2132	0.129	8.76488	0
	1189	8.7658	25.0284	5.3e-05	24.9852	-0.2135	0.129	8.7658	0
	1190	8.76752	25.0284	5.3e-05	24.9852	-0.2138	0.129	8.76752	0
	1191	8.76876	25.0283	5.2e-05	24.9851	-0.2141	0.129	8.76876	0
	1192	8.76929	25.0283	5.1e-05	24.9851	-0.2144	0.13	8.76929	0
	1193	8.76847	25.0284	5.3e-05	24.985	-0.2147	0.129	8.76847	0
	1194	8.76857	25.0283	5.2e-05	24.9849	-0.2149	0.13	8.76857	0
	1195	8.76781	25.0284	5.2e-05	24.9849	-0.2152	0.13	8.76781	0
	1196	8.76814	25.0285	5.2e-05	24.9849	-0.2155	0.13	8.76814	0
	1197	8.76932	25.0285	5.3e-05	24.9849	-0.2157	0.13	8.76932	0
	1198	8.77106	25.0286	5.2e-05	24.9849	-0.216	0.13	8.77106	0
	1199	8.77175	25.0287	5.3e-05	24.985	-0.2162	0.13	8.77175	0
	1200	8.77313	25.0288	5.3e-05	24.985	-0.2165	0.13	8.77313	0
	1201	8.77407	25.0288	5.2e-05	24.985	-0.2168	0.13	8.77407	0
	1202	8.77461	25.0289	5.4e-05	24.9851	-0.2171	0.13	8.77461	0
	1203	8.7749	25.0289	5.4e-05	24.985	-0.2174	0.13	8.7749	0
	1204	8.77558	25.0289	5.7e-05	24.985	-0.2177	0.13	8.77558	0
	1205	8.77634	25.0288	5.9e-05	24.985	-0.2181	0.13	8.77634	0
	1206	8.77528	25.0288	5.7e-05	24.985	-0.2183	0.13	8.77528	0
	1207	8.77346	25.0289	5.4e-05	24.985	-0.2186	0.13	8.77346	0
	1208	8.77289	25.0289	5.5e-05	24.985	-0.2189	0.13	8.77289	0
	1209	8.77266	25.029	5.5e-05	24.985	-0.2191	0.13	8.77266	0
	1210	8.77277	25.029	5.6e-05	24.985	-0.2194	0.13	8.77277	0
	1211	8.77415	25.0291	5.6e-05	24.985	-0.2197	0.13	8.77415	0
	1212	8.77612	25.0291	5.8e-05	24.985	-0.22	0.13	8.77612	0
	1213	8.77704	25.029	5.8e-05	24.985	-0.2203	0.13	8.77704	0
	1214	8.77823	25.029	5.8e-05	24.9849	-0.2205	0.13	8.77823	0
	1215	8.778	25.0291	5.7e-05	24.985	-0.2208	0.13	8.778	0
	1216	8.77835	25.0292	5.5e-05	24.985	-0.2211	0.131	8.77835	0
	1217	8.77818	25.0293	5.2e-05	24.985	-0.2213	0.131	8.77818	0
	1218	8.77791	25.0294	5.3e-05	24.985	-0.2216	0.131	8.77791	0
	1219	8.77829	25.0294	4.9e-05	24.9851	-0.2219	0.131	8.77829	0
	1220	8.77856	25.0295	5e-05	24.9851	-0.2221	0.131	8.77856	0
	1221	8.77813	25.0295	5.8e-05	24.9852	-0.2224	0.131	8.77813	0
	1222	8.77803	25.0295	5.9e-05	24.9852	-0.2227	0.131	8.77803	0
	1223	8.77757	25.0296	5.9e-05	24.9852	-0.223	0.131	8.77757	0
	1224	8.77612	25.0297	5.9e-05	24.9852	-0.2232	0.131	8.77612	0
	1225	8.77641	25.0296	5.6e-05	24.9852	-0.2235	0.131	8.77641	0
	1226	8.77722	25.0296	4.8e-05	24.9851	-0.2238	0.132	8.77722	0
	1227	8.77758	25.0295	4.7e-05	24.985	-0.2241	0.132	8.77758	0
	1228	8.7787	25.0295	4.5e-05	24.985	-0.2243	0.132	8.7787	0
	1229	8.77986	25.0295	4.7e-05	24.985	-0.2246	0.132	8.77986	0
	1230	8.78009	25.0296	4.7e-05	24.985	-0.2248	0.132	8.78009	0
	1231	8.77977	25.0296	5e-05	24.985	-0.2251	0.132	8.77977	0
	1232	8.78156	25.0297	5.7e-05	24.9851	-0.2254	0.132	8.78156	0
	1233	8.78233	25.0297	6.3e-05	24.9851	-0.2256	0.132	8.78233	0
	1234	8.78222	25.0297	6.1e-05	24.985	-0.2259	0.132	8.78222	0
	1235	8.78192	25.0297	6.2e-05	24.985	-0.2262	0.132	8.78192	0
	1236	8.78211	25.0298	6.2e-05	24.985	-0.2265	0.132	8.78211	0
	1237	8.78064	25.0298	6.1e-05	24.985	-0.2268	0.132	8.78064	0
	1238	8.78035	25.0298	5.5e-05	24.985	-0.2271	0.132	8.78035	0
	1239	8.77997	25.0299	5.9e-05	24.985	-0.2274	0.132	8.77997	0
	1240	8.78003	25.0299	5.9e-05	24.985	-0.2277	0.132	8.78003	0
	1241	8.78116	25.0299	5.8e-05	24.985	-0.228	0.132	8.78116	0
	1242	8.78234	25.0299	5.5e-05	24.985	-0.2282	0.133	8.78234	0
	1243	8.78369	25.03	5.6e-05	24.985	-0.2285	0.133	8.78369	0
	1244	8.78603	25.03	5.4e-05	24.985	-0.2287	0.133	8.78603	0
	1245	8.78773	25.0301	5.2e-05	24.985	-0.229	0.133	8.78773	0
	1246	8.7868	25.0301	5.1e-05	24.985	-0.2292	0.133	8.7868	0
	1247	8.78488	25.0302	4.8e-05	24.985	-0.2294	0.133	8.78488	0
	1248	8.78282	25.0302	4.8e-05	24.985	-0.2297	0.133	8.78282	0
	1249	8.78082	25.0302	5.1e-05	24.985	-0.23	0.133	8.78082	0
	1250	8.77998	25.0303	5.7e-05	24.985	-0.2302	0.133	8.77998	0
	1251	8.78021	25.0303	6e-05	24.985	-0.2305	0.133	8.78021	0
	1252	8.78084	25.0303	6.6e-05	24.985	-0.2308	0.133	8.78084	0
	1253	8.78113	25.0304	6.7e-05	24.985	-0.2311	0.133	8.78113	0
	1254	8.78117	25.0304	6.7e-05	24.9851	-0.2314	0.133	8.78117	0
	1255	8.78062	25.0303	6.5e-05	24.9851	-0.2317	0.133	8.78062	0
	1256	8.78058	25.0303	6.4e-05	24.985	-0.232	0.133	8.78058	0
	1257	8.78062	25.0303	6e-05	24.9851	-0.2322	0.133	8.78062	0
	1258	8.78158	25.0304	6.1e-05	24.9851	-0.2325	0.134	8.78158	0
	1259	8.7816	25.0303	6.1e-05	24.985	-0.2328	0.134	8.7816	0
	1260	8.7816	25.0304	6.1e-05	24.985	-0.2331	0.134	8.7816	0
	1261	8.78179	25.0305	6.2e-05	24.985	-0.2334	0.134	8.78179	0
	@11	3	6	1260.01
	1262	8.78305	25.0305	6.5e-05	24.985	-0.2337	0.134	8.78305	0
	1263	8.78117	25.0306	6.2e-05	24.985	-0.2339	0.134	8.78117	0
	1264	8.77313	25.0306	6e-05	24.985	-0.2342	0.134	8.77313	0
	1265	8.76025	25.0306	6.6e-05	24.985	-0.2345	0.134	8.76025	0
	1266	8.74344	25.0306	6.8e-05	24.985	-0.2348	0.133	8.74344	0
	1267	8.72645	25.0306	6.2e-05	24.9849	-0.2351	0.134	8.72645	0
	1268	8.71698	25.0306	6e-05	24.9849	-0.2354	0.134	8.71698	0
	1269	8.72228	25.0307	5.8e-05	24.9849	-0.2357	0.134	8.72228	0
	1270	8.73836	25.0307	5.5e-05	24.985	-0.236	0.134	8.73836	0
	1271	8.76704	25.0307	5.2e-05	24.985	-0.2362	0.134	8.76704	0
	1272	8.80283	25.0308	5.6e-05	24.9851	-0.2365	0.134	8.80283	0
	1273	8.83701	25.0309	5.8e-05	24.9851	-0.2368	0.134	8.83701	0
	1274	8.86263	25.0308	5.8e-05	24.9851	-0.2371	0.134	8.86263	0
	1275	8.87909	25.0309	5.6e-05	24.985	-0.2374	0.135	8.87909	0
	1276	8.88219	25.031	5.6e-05	24.9851	-0.2377	0.135	8.88219	0
	1277	8.873	25.031	5.3e-05	24.9851	-0.238	0.135	8.873	0
	1278	8.85539	25.0311	5.2e-05	24.9851	-0.2383	0.135	8.85539	0
	1279	8.83492	25.0312	5.1e-05	24.9851	-0.2385	0.135	8.83492	0
	1280	8.81363	25.0313	5e-05	24.9851	-0.2388	0.135	8.81363	0
	1281	8.79251	25.0313	5e-05	24.9851	-0.2391	0.135	8.79251	0
	1282	8.77327	25.0314	5.2e-05	24.9851	-0.2394	0.135	8.77327	0
	1283	8.75778	25.0314	5.4e-05	24.9851	-0.2397	0.135	8.75778	0
	1284	8.74543	25.0314	5.3e-05	24.9851	-0.24	0.135	8.74543	0
	1285	8.7369	25.0315	5.4e-05	24.9852	-0.2403	0.135	8.7369	0
	1286	8.7323	25.0315	5.5e-05	24.9852	-0.2406	0.135	8.7323	0
	1287	8.73077	25.0316	5.2e-05	24.9852	-0.2409	0.135	8.73077	0
	1288	8.73053	25.0316	5.2e-05	24.9851	-0.2411	0.135	8.73053	0
	1289	8.73229	25.0315	5.4e-05	24.9851	-0.2414	0.135	8.73229	0
	1290	8.7339	25.0316	5.5e-05	24.985	-0.2417	0.135	8.7339	0
	1291	8.73526	25.0316	5.4e-05	24.985	-0.242	0.136	8.73526	0
	1292	8.73779	25.0317	5.4e-05	24.985	-0.2423	0.136	8.73779	0
	1293	8.74017	25.0317	5.4e-05	24.985	-0.2426	0.136	8.74017	0
	1294	8.74121	25.0318	5.1e-05	24.985	-0.2429	0.136	8.74121	0
	1295	8.74263	25.0318	5e-05	24.985	-0.2432	0.136	8.74263	0
	1296	8.74507	25.0318	4.9e-05	24.9851	-0.2435	0.136	8.74507	0
	1297	8.74629	25.0317	5.3e-05	24.9851	-0.2438	0.136	8.74629	0
	1298	8.74689	25.0317	5.6e-05	24.9851	-0.2441	0.136	8.74689	0
	1299	8.74779	25.0317	5.8e-05	24.9851	-0.2445	0.136	8.74779	0
	1300	8.74861	25.0317	6e-05	24.985	-0.2448	0.136	8.74861	0
	1301	8.74926	25.0317	6.1e-05	24.985	-0.2451	0.136	8.74926	0
	1302	8.74959	25.0317	5.9e-05	24.9849	-0.2453	0.136	8.74959	0
	1303	8.75116	25.0317	5.9e-05	24.9849	-0.2456	0.136	8.75116	0
	1304	8.75307	25.0318	5.7e-05	24.9849	-0.2459	0.136	8.75307	0
	1305	8.7545	25.0319	5.4e-05	24.985	-0.2462	0.137	8.7545	0
	1306	8.75575	25.0319	5.3e-05	24.985	-0.2465	0.137	8.75575	0
	1307	8.75792	25.032	5.2e-05	24.985	-0.2468	0.137	8.75792	0
	1308	8.75826	25.0321	5.2e-05	24.9851	-0.2471	0.137	8.75826	0
	1309	8.7585	25.0321	5.4e-05	24.985	-0.2474	0.137	8.7585	0
	1310	8.75858	25.0321	6.1e-05	24.9851	-0.2477	0.137	8.75858	0
	1311	8.75831	25.0321	6.6e-05	24.985	-0.248	0.136	8.75831	0
	1312	8.75732	25.0321	6.6e-05	24.985	-0.2482	0.136	8.75732	0
	1313	8.75762	25.0321	6.7e-05	24.985	-0.2485	0.136	8.75762	0
	1314	8.7573	25.0321	6.6e-05	24.985	-0.2488	0.136	8.7573	0
	1315	8.75838	25.0321	6.1e-05	24.985	-0.2491	0.137	8.75838	0
	1316	8.76019	25.0322	5.6e-05	24.985	-0.2494	0.137	8.76019	0
	1317	8.76179	25.0323	5.7e-05	24.985	-0.2496	0.137	8.76179	0
	1318	8.76221	25.0323	5.5e-05	24.985	-0.2499	0.137	8.76221	0
	1319	8.76344	25.0324	5.3e-05	24.9851	-0.2502	0.137	8.76344	0
	1320	8.76281	25.0324	5.5e-05	24.9851	-0.2505	0.137	8.76281	0
	1321	8.76303	25.0325	5.7e-05	24.985	-0.2508	0.137	8.76303	0
	1322	8.76318	25.0325	5.4e-05	24.9851	-0.2511	0.138	8.76318	0
	1323	8.76386	25.0326	5.1e-05	24.9851	-0.2514	0.138	8.76386	0
	1324	8.76363	25.0326	5e-05	24.9851	-0.2516	0.138	8.76363	0
	1325	8.76404	25.0326	4.9e-05	24.9851	-0.2519	0.138	8.76404	0
	1326	8.76346	25.0326	4.7e-05	24.9851	-0.2522	0.138	8.76346	0
	1327	8.76338	25.0326	4.7e-05	24.985	-0.2525	0.138	8.76338	0
	1328	8.76328	25.0326	5.1e-05	24.985	-0.2527	0.138	8.76328	0
	1329	8.76445	25.0326	5.3e-05	24.985	-0.253	0.138	8.76445	0
	1330	8.76492	25.0327	5.3e-05	24.985	-0.2532	0.138	8.76492	0
	1331	8.76563	25.0327	5.6e-05	24.985	-0.2535	0.138	8.76563	0
	1332	8.76676	25.0328	6.1e-05	24.985	-0.2538	0.138	8.76676	0
	1333	8.7674	25.0328	6e-05	24.9851	-0.254	0.138	8.7674	0
	1334	8.76704	25.0329	6.1e-05	24.9851	-0.2543	0.138	8.76704	0
	1335	8.76764	25.0329	6.3e-05	24.9851	-0.2546	0.138	8.76764	0
	1336	8.76732	25.0329	6.5e-05	24.9851	-0.2549	0.138	8.76732	0
	1337	8.76599	25.033	6.1e-05	24.9851	-0.2551	0.138	8.76599	0
	1338	8.76679	25.033	5.9e-05	24.9851	-0.2554	0.138	8.76679	0
	1339	8.76735	25.0331	5.8e-05	24.9851	-0.2557	0.138	8.76735	0
	1340	8.76831	25.0331	5.6e-05	24.9851	-0.256	0.139	8.76831	0
	1341	8.76897	25.0331	5.2e-05	24.9851	-0.2562	0.139	8.76897	0
	1342	8.76876	25.033	4.8e-05	24.985	-0.2565	0.139	8.76876	0
	1343	8.76776	25.033	5e-05	24.985	-0.2568	0.139	8.76776	0
	1344	8.76784	25.033	5.2e-05	24.985	-0.2571	0.139	8.76784	0
	1345	8.76728	25.0331	5.7e-05	24.985	-0.2574	0.139	8.76728	0
	1346	8.76804	25.0332	5.9e-05	24.9849	-0.2577	0.139	8.76804	0
	1347	8.76936	25.0332	6.4e-05	24.9849	-0.258	0.139	8.76936	0
	1348	8.7699	25.0332	6.1e-05	24.985	-0.2583	0.139	8.7699	0
	1349	8.76846	25.0332	6e-05	24.985	-0.2586	0.139	8.76846	0
	1350	8.76767	25.0332	5.5e-05	24.985	-0.2589	0.139	8.76767	0
	1351	8.76702	25.0333	5.4e-05	24.985	-0.2592	0.139	8.76702	0
	1352	8.76714	25.0333	4.9e-05	24.985	-0.2594	0.14	8.76714	0
	1353	8.76718	25.0334	5.1e-05	24.985	-0.2597	0.14	8.76718	0
	1354	8.76783	25.0335	4.9e-05	24.985	-0.2599	0.14	8.76783	0
	1355	8.7691	25.0335	4.4e-05	24.985	-0.2602	0.14	8.7691	0
	1356	8.76988	25.0334	4.2e-05	24.9849	-0.2605	0.14	8.76988	0
	1357	8.77056	25.0335	4.5e-05	24.985	-0.2607	0.14	8.77056	0
	1358	8.77089	25.0335	4.7e-05	24.9849	-0.261	0.14	8.77089	0
	1359	8.77058	25.0337	5e-05	24.985	-0.2613	0.14	8.77058	0
	1360	8.76982	25.0337	5.8e-05	24.985	-0.2616	0.14	8.76982	0
	1361	8.76832	25.0339	6.1e-05	24.985	-0.2619	0.14	8.76832	0
	1362	8.76705	25.0339	6.5e-05	24.9851	-0.2622	0.14	8.76705	0
	1363	8.76728	25.0339	6.3e-05	24.985	-0.2625	0.14	8.76728	0
	1364	8.76831	25.0339	6.1e-05	24.985	-0.2627	0.14	8.76831	0
	1365	8.76888	25.034	5.8e-05	24.985	-0.263	0.14	8.76888	0
	1366	8.77039	25.0339	5.5e-05	24.985	-0.2633	0.14	8.77039	0
	1367	8.77069	25.034	5.3e-05	24.985	-0.2636	0.141	8.77069	0
	1368	8.77017	25.034	5.3e-05	24.9851	-0.2639	0.141	8.77017	0
	1369	8.77079	25.034	5.1e-05	24.9851	-0.2642	0.141	8.77079	0
	1370	8.7706	25.0341	5.1e-05	24.9851	-0.2645	0.141	8.7706	0
	1371	8.76971	25.0341	5.5e-05	24.985	-0.2648	0.141	8.76971	0
	1372	8.76977	25.0341	5.1e-05	24.985	-0.2651	0.141	8.76977	0
	1373	8.76966	25.0342	5.1e-05	24.985	-0.2653	0.141	8.76966	0
	1374	8.76874	25.0343	5.1e-05	24.985	-0.2656	0.141	8.76874	0
	1375	8.76856	25.0343	5.3e-05	24.985	-0.2659	0.141	8.76856	0
	1376	8.76864	25.0343	4.8e-05	24.985	-0.2662	0.141	8.76864	0
	1377	8.7695	25.0343	5.1e-05	24.9851	-0.2664	0.141	8.7695	0
	1378	8.77065	25.0344	5.3e-05	24.9851	-0.2667	0.141	8.77065	0
	1379	8.77111	25.0344	5.3e-05	24.9851	-0.267	0.141	8.77111	0
	1380	8.77204	25.0345	5.1e-05	24.985	-0.2673	0.142	8.77204	0
	1381	8.77262	25.0345	5.3e-05	24.9851	-0.2675	0.142	8.77262	0
	@12	3	6	1380.04
	1382	8.77208	25.0345	5.4e-05	24.9851	-0.2678	0.142	8.77208	0
	1383	8.7691	25.0344	5.3e-05	24.985	-0.2681	0.142	8.7691	0
	1384	8.76045	25.0344	5.3e-05	24.9849	-0.2684	0.142	8.76045	0
	1385	8.7466	25.0344	5.4e-05	24.9849	-0.2687	0.142	8.7466	0
	1386	8.73012	25.0344	5.7e-05	24.985	-0.269	0.142	8.73012	0
	1387	8.71271	25.0344	5.5e-05	24.9849	-0.2693	0.142	8.71271	0
	1388	8.70151	25.0344	5.4e-05	24.9849	-0.2696	0.142	8.70151	0
	1389	8.70352	25.0345	5.5e-05	24.985	-0.2699	0.142	8.70352	0
	1390	8.71846	25.0347	5.7e-05	24.985	-0.2702	0.142	8.71846	0
	1391	8.74403	25.0347	5.6e-05	24.985	-0.2705	0.142	8.74403	0
	1392	8.77874	25.0348	6e-05	24.9851	-0.2708	0.142	8.77874	0
	1393	8.81564	25.0349	6.4e-05	24.9851	-0.2711	0.142	8.81564	0
	1394	8.84555	25.0349	6.4e-05	24.985	-0.2714	0.142	8.84555	0
	1395	8.86363	25.0349	6.3e-05	24.985	-0.2717	0.142	8.86363	0
	1396	8.8706	25.0349	6.1e-05	24.985	-0.272	0.142	8.8706	0
	1397	8.86568	25.0349	5.9e-05	24.9849	-0.2722	0.142	8.86568	0
	1398	8.84962	25.035	5.6e-05	24.9849	-0.2725	0.143	8.84962	0
	1399	8.82976	25.035	5.6e-05	24.9849	-0.2728	0.143	8.82976	0
	1400	8.80903	25.0351	5.5e-05	24.9849	-0.2731	0.143	8.80903	0
	1401	8.78809	25.0351	5.6e-05	24.985	-0.2734	0.143	8.78809	0
	1402	8.76872	25.0352	5.5e-05	24.985	-0.2736	0.143	8.76872	0
	1403	8.75306	25.0352	5.7e-05	24.985	-0.2739	0.143	8.75306	0
	1404	8.74059	25.0352	5.7e-05	24.9851	-0.2742	0.143	8.74059	0
	1405	8.73259	25.0352	5.8e-05	24.985	-0.2745	0.143	8.73259	0
	1406	8.72868	25.0352	6.1e-05	24.9849	-0.2748	0.143	8.72868	0
	1407	8.72688	25.0353	6.6e-05	24.985	-0.275	0.143	8.72688	0
	1408	8.726	25.0354	6.8e-05	24.9851	-0.2753	0.143	8.726	0
	1409	8.7262	25.0354	6.6e-05	24.9851	-0.2755	0.143	8.7262	0
	1410	8.72734	25.0356	6.5e-05	24.9852	-0.2758	0.143	8.72734	0
	1411	8.7284	25.0356	6.4e-05	24.9852	-0.2761	0.143	8.7284	0
	1412	8.72956	25.0355	5.9e-05	24.9852	-0.2764	0.143	8.72956	0
	1413	8.73133	25.0354	5.5e-05	24.9851	-0.2766	0.143	8.73133	0
	1414	8.73266	25.0355	5.6e-05	24.9851	-0.2769	0.144	8.73266	0
	1415	8.73366	25.0354	6.2e-05	24.985	-0.2772	0.143	8.73366	0
	1416	8.73519	25.0355	6e-05	24.985	-0.2775	0.143	8.73519	0
	1417	8.7378	25.0355	6.1e-05	24.985	-0.2778	0.143	8.7378	0
	1418	8.73974	25.0356	6.2e-05	24.9851	-0.2781	0.143	8.73974	0
	1419	8.74201	25.0357	6.1e-05	24.9851	-0.2784	0.143	8.74201	0
	1420	8.7434	25.0357	5.7e-05	24.985	-0.2787	0.144	8.7434	0
	1421	8.74481	25.0356	5.6e-05	24.985	-0.2791	0.144	8.74481	0
	1422	8.74538	25.0357	5.6e-05	24.985	-0.2794	0.144	8.74538	0
	1423	8.74552	25.0357	5.4e-05	24.985	-0.2796	0.144	8.74552	0
	1424	8.74587	25.0357	5.3e-05	24.985	-0.28	0.144	8.74587	0
	1425	8.7473	25.0357	5.6e-05	24.9851	-0.2802	0.144	8.7473	0
	1426	8.7479	25.0358	5.4e-05	24.9851	-0.2805	0.144	8.7479	0
	1427	8.74823	25.0357	5.3e-05	24.985	-0.2808	0.144	8.74823	0
	1428	8.74968	25.0357	5.3e-05	24.985	-0.2811	0.144	8.74968	0
	1429	8.75063	25.0358	5.6e-05	24.985	-0.2814	0.144	8.75063	0
	1430	8.75027	25.0359	5.6e-05	24.985	-0.2817	0.144	8.75027	0
	1431	8.74905	25.0359	5.8e-05	24.985	-0.282	0.144	8.74905	0
	1432	8.7475	25.0361	5.8e-05	24.9851	-0.2822	0.144	8.7475	0
	1433	8.74626	25.0362	6e-05	24.9851	-0.2825	0.144	8.74626	0
	1434	8.74598	25.0362	6e-05	24.9851	-0.2828	0.144	8.74598	0
	1435	8.74709	25.0363	5.9e-05	24.9851	-0.283	0.145	8.74709	0
	1436	8.74751	25.0363	5.6e-05	24.9851	-0.2833	0.145	8.74751	0
	1437	8.74954	25.0362	5.6e-05	24.9851	-0.2836	0.145	8.74954	0
	1438	8.75147	25.0362	5.5e-05	24.9851	-0.2838	0.145	8.75147	0
	1439	8.7522	25.0363	5.4e-05	24.985	-0.2841	0.145	8.7522	0
	1440	8.75191	25.0362	5.5e-05	24.9849	-0.2844	0.145	8.75191	0
	1441	8.75343	25.0362	5.9e-05	24.9849	-0.2846	0.145	8.75343	0
	1442	8.75416	25.0362	6.1e-05	24.9849	-0.2849	0.145	8.75416	0
	1443	8.75314	25.0362	6.1e-05	24.9849	-0.2851	0.145	8.75314	0
	1444	8.75236	25.0362	5.8e-05	24.9849	-0.2854	0.145	8.75236	0
	1445	8.75245	25.0363	5.4e-05	24.985	-0.2856	0.145	8.75245	0
	1446	8.7514	25.0364	5.1e-05	24.985	-0.2859	0.146	8.7514	0
	1447	8.75071	25.0364	5e-05	24.9851	-0.2861	0.146	8.75071	0
	1448	8.75149	25.0365	5.2e-05	24.9851	-0.2864	0.146	8.75149	0
	1449	8.75229	25.0365	5.2e-05	24.9851	-0.2867	0.146	8.75229	0
	1450	8.75284	25.0365	5.3e-05	24.9851	-0.2869	0.146	8.75284	0
	1451	8.75492	25.0366	5.5e-05	24.9852	-0.2872	0.146	8.75492	0
	1452	8.75532	25.0366	5.4e-05	24.9852	-0.2874	0.146	8.75532	0
	1453	8.75546	25.0366	5.5e-05	24.9851	-0.2877	0.146	8.75546	0
	1454	8.75565	25.0366	5.6e-05	24.9852	-0.2879	0.146	8.75565	0
	1455	8.75471	25.0367	5.6e-05	24.9852	-0.2882	0.146	8.75471	0
	1456	8.75281	25.0366	5.8e-05	24.9851	-0.2884	0.146	8.75281	0
	1457	8.75218	25.0366	5.8e-05	24.9849	-0.2887	0.146	8.75218	0
	1458	8.75184	25.0366	5.5e-05	24.9849	-0.2889	0.146	8.75184	0
	1459	8.75188	25.0366	5.6e-05	24.9849	-0.2891	0.146	8.75188	0
	1460	8.75248	25.0366	5.5e-05	24.9849	-0.2894	0.146	8.75248	0
	1461	8.75407	25.0366	5.4e-05	24.9849	-0.2896	0.146	8.75407	0
	1462	8.75443	25.0367	5.6e-05	24.985	-0.2898	0.146	8.75443	0
	1463	8.75518	25.0368	5.4e-05	24.985	-0.2901	0.146	8.75518	0
	1464	8.75615	25.0368	5.2e-05	24.985	-0.2903	0.147	8.75615	0
	1465	8.75735	25.0368	5.3e-05	24.9851	-0.2906	0.147	8.75735	0
	1466	8.75812	25.0369	5.3e-05	24.9851	-0.2908	0.147	8.75812	0
	1467	8.75872	25.0369	4.9e-05	24.9851	-0.2911	0.147	8.75872	0
	1468	8.75839	25.0369	5.1e-05	24.985	-0.2914	0.147	8.75839	0
	1469	8.75824	25.0369	5.4e-05	24.9851	-0.2916	0.147	8.75824	0
	1470	8.75662	25.037	5.5e-05	24.9851	-0.2919	0.147	8.75662	0
	1471	8.75655	25.0371	5.3e-05	24.9851	-0.2922	0.147	8.75655	0
	1472	8.75807	25.0372	5.6e-05	24.9851	-0.2924	0.147	8.75807	0
	1473	8.75936	25.0374	5.5e-05	24.9852	-0.2927	0.147	8.75936	0
	1474	8.75904	25.0374	5.7e-05	24.9851	-0.2929	0.147	8.75904	0
	1475	8.75969	25.0373	5.8e-05	24.9851	-0.2932	0.147	8.75969	0
	1476	8.75946	25.0373	6.1e-05	24.985	-0.2934	0.147	8.75946	0
	1477	8.75845	25.0373	5.9e-05	24.9851	-0.2937	0.147	8.75845	0
	1478	8.75792	25.0373	6e-05	24.9851	-0.2939	0.147	8.75792	0
	1479	8.7586	25.0374	5.6e-05	24.9852	-0.2942	0.148	8.7586	0
	1480	8.75883	25.0375	5.5e-05	24.9852	-0.2945	0.148	8.75883	0
	1481	8.75834	25.0376	5.8e-05	24.9853	-0.2947	0.148	8.75834	0
	1482	8.75827	25.0375	6.3e-05	24.9851	-0.295	0.148	8.75827	0
	1483	8.7585	25.0375	6.4e-05	24.9851	-0.2953	0.147	8.7585	0
	1484	8.75819	25.0375	6.7e-05	24.9851	-0.2955	0.147	8.75819	0
	1485	8.75866	25.0375	6.6e-05	24.9851	-0.2958	0.147	8.75866	0
	1486	8.75832	25.0375	6.2e-05	24.985	-0.2961	0.147	8.75832	0
	1487	8.75803	25.0376	6.1e-05	24.9851	-0.2964	0.148	8.75803	0
	1488	8.75844	25.0377	5.8e-05	24.9852	-0.2966	0.148	8.75844	0
	1489	8.75816	25.0377	5.4e-05	24.9851	-0.2969	0.148	8.75816	0
	1490	8.75886	25.0377	5.7e-05	24.9851	-0.2971	0.148	8.75886	0
	1491	8.75975	25.0378	6.5e-05	24.9852	-0.2974	0.148	8.75975	0
	1492	8.76019	25.0378	6.5e-05	24.9851	-0.2976	0.148	8.76019	0
	1493	8.7591	25.0378	6.7e-05	24.9851	-0.2979	0.148	8.7591	0
	1494	8.75874	25.0379	6.5e-05	24.9852	-0.2981	0.148	8.75874	0
	1495	8.7578	25.038	6.1e-05	24.9852	-0.2984	0.148	8.7578	0
	1496	8.757	25.0381	5.4e-05	24.9853	-0.2987	0.149	8.757	0
	1497	8.75789	25.0382	5.3e-05	24.9853	-0.299	0.149	8.75789	0
	1498	8.75907	25.0382	5e-05	24.9853	-0.2992	0.149	8.75907	0
	1499	8.7596	25.0382	5.3e-05	24.9853	-0.2995	0.149	8.7596	0
	1500	8.76007	25.0383	5.3e-05	24.9853	-0.2998	0.149	8.76007	0
	1501	8.76021	25.0381	5.1e-05	24.9852	-0.3001	0.149	8.76021	0
	@13	3	6	1500.04
	1502	8.75967	25.0381	5.3e-05	24.9852	-0.3003	0.149	8.75967	0
	1503	8.75868	25.0381	5.4e-05	24.9852	-0.3006	0.149	8.75868	0
	1504	8.75078	25.0381	5.7e-05	24.9851	-0.3008	0.149	8.75078	0
	1505	8.73608	25.038	5.9e-05	24.985	-0.3011	0.149	8.73608	0
	1506	8.71835	25.0381	6.1e-05	24.985	-0.3013	0.149	8.71835	0
	1507	8.69818	25.0383	6.1e-05	24.9851	-0.3016	0.149	8.69818	0
	1508	8.68217	25.0383	6e-05	24.9851	-0.3019	0.149	8.68217	0
	1509	8.68121	25.0385	5.6e-05	24.9852	-0.3021	0.15	8.68121	0
	1510	8.69461	25.0385	5.4e-05	24.9852	-0.3024	0.15	8.69461	0
	1511	8.71979	25.0385	5.6e-05	24.9851	-0.3027	0.15	8.71979	0
	1512	8.75502	25.0384	5.4e-05	24.985	-0.303	0.15	8.75502	0
	1513	8.79235	25.0385	5.5e-05	24.985	-0.3033	0.15	8.79235	0
	1514	8.82204	25.0385	5.6e-05	24.9851	-0.3035	0.15	8.82204	0
	1515	8.84148	25.0385	5.7e-05	24.9851	-0.3038	0.15	8.84148	0
	1516	8.84828	25.0385	5.4e-05	24.9851	-0.304	0.15	8.84828	0
	1517	8.84275	25.0386	5.7e-05	24.9852	-0.3042	0.15	8.84275	0
	1518	8.82739	25.0385	5.8e-05	24.9851	-0.3045	0.15	8.82739	0
	1519	8.8092	25.0386	6.5e-05	24.9851	-0.3047	0.15	8.8092	0
	1520	8.79047	25.0387	6.4e-05	24.9851	-0.305	0.15	8.79047	0
	1521	8.77329	25.0387	6.7e-05	24.9851	-0.3053	0.15	8.77329	0
	1522	8.75797	25.0387	6.4e-05	24.985	-0.3056	0.15	8.75797	0
	1523	8.74501	25.0388	6.4e-05	24.9851	-0.3059	0.15	8.74501	0
	1524	8.73449	25.0387	5.8e-05	24.985	-0.3062	0.15	8.73449	0
	1525	8.72653	25.0388	6e-05	24.9851	-0.3064	0.15	8.72653	0
	1526	8.72132	25.0389	6.3e-05	24.9851	-0.3067	0.15	8.72132	0
	1527	8.71812	25.039	6.4e-05	24.9851	-0.3069	0.15	8.71812	0
	1528	8.71674	25.039	6.5e-05	24.9851	-0.3072	0.15	8.71674	0
	1529	8.71745	25.039	6.6e-05	24.985	-0.3075	0.15	8.71745	0
	1530	8.71925	25.0389	6.4e-05	24.9849	-0.3077	0.15	8.71925	0
	1531	8.72207	25.0389	6.1e-05	24.9849	-0.308	0.151	8.72207	0
	1532	8.72506	25.039	6.1e-05	24.985	-0.3082	0.151	8.72506	0
	1533	8.72753	25.0391	6.4e-05	24.985	-0.3085	0.151	8.72753	0
	1534	8.72942	25.0392	6.8e-05	24.9851	-0.3087	0.151	8.72942	0
	1535	8.73012	25.0392	7e-05	24.9852	-0.309	0.15	8.73012	0
	1536	8.73052	25.0392	7e-05	24.9851	-0.3092	0.15	8.73052	0
	1537	8.73139	25.0391	6.5e-05	24.985	-0.3095	0.151	8.73139	0
	1538	8.73309	25.0392	6.2e-05	24.9851	-0.3097	0.151	8.73309	0
	1539	8.73368	25.0392	6e-05	24.9851	-0.31	0.151	8.73368	0
	1540	8.735	25.0393	5.4e-05	24.9851	-0.3102	0.151	8.735	0
	1541	8.73566	25.0393	5.3e-05	24.9851	-0.3105	0.152	8.73566	0
	1542	8.7362	25.0395	5.5e-05	24.9852	-0.3107	0.152	8.7362	0
	1543	8.73618	25.0395	5.7e-05	24.9852	-0.311	0.151	8.73618	0
	1544	8.73634	25.0395	5.4e-05	24.9851	-0.3112	0.152	8.73634	0
	1545	8.73685	25.0395	5.5e-05	24.9852	-0.3115	0.152	8.73685	0
	1546	8.73765	25.0394	5.4e-05	24.9852	-0.3117	0.152	8.73765	0
	1547	8.73735	25.0394	5.4e-05	24.9851	-0.312	0.152	8.73735	0
	1548	8.73956	25.0395	5e-05	24.9851	-0.3122	0.152	8.73956	0
	1549	8.74086	25.0394	5.1e-05	24.9851	-0.3125	0.152	8.74086	0
	1550	8.74102	25.0394	5.4e-05	24.985	-0.3128	0.152	8.74102	0
	1551	8.74113	25.0396	5.6e-05	24.985	-0.313	0.152	8.74113	0
	1552	8.74155	25.0396	6e-05	24.985	-0.3133	0.152	8.74155	0
	1553	8.73945	25.0397	6e-05	24.985	-0.3135	0.152	8.73945	0
	1554	8.74067	25.0397	5.8e-05	24.9851	-0.3138	0.152	8.74067	0
	1555	8.74192	25.0398	5.3e-05	24.9851	-0.314	0.153	8.74192	0
	1556	8.7432	25.0399	4.9e-05	24.9851	-0.3143	0.153	8.7432	0
	1557	8.74503	25.0399	4.6e-05	24.9851	-0.3146	0.153	8.74503	0
	1558	8.74736	25.0399	4.9e-05	24.9851	-0.3148	0.153	8.74736	0
	1559	8.74679	25.0399	5.1e-05	24.985	-0.3151	0.153	8.74679	0
	1560	8.74684	25.0399	5.4e-05	24.985	-0.3153	0.153	8.74684	0
	1561	8.74696	25.0399	5.8e-05	24.985	-0.3156	0.153	8.74696	0
	1562	8.74668	25.0399	5.6e-05	24.985	-0.3159	0.153	8.74668	0
	1563	8.74695	25.04	5.4e-05	24.985	-0.3161	0.153	8.74695	0
	1564	8.74701	25.0401	5.3e-05	24.985	-0.3164	0.153	8.74701	0
	1565	8.74686	25.0401	5.3e-05	24.985	-0.3166	0.153	8.74686	0
	1566	8.74672	25.0401	5.5e-05	24.9849	-0.3169	0.153	8.74672	0
	1567	8.74703	25.0402	5.4e-05	24.985	-0.3171	0.153	8.74703	0
	1568	8.74643	25.0403	5.5e-05	24.985	-0.3174	0.153	8.74643	0
	1569	8.74632	25.0403	5.7e-05	24.985	-0.3176	0.153	8.74632	0
	1570	8.74708	25.0404	5.8e-05	24.9851	-0.3179	0.153	8.74708	0
	1571	8.74775	25.0404	5.8e-05	24.985	-0.3182	0.153	8.74775	0
	1572	8.7493	25.0404	5.7e-05	24.985	-0.3184	0.154	8.7493	0
	1573	8.75013	25.0404	5.9e-05	24.985	-0.3187	0.154	8.75013	0
	1574	8.75124	25.0404	5.6e-05	24.985	-0.319	0.154	8.75124	0
	1575	8.7509	25.0403	5.2e-05	24.985	-0.3192	0.154	8.7509	0
	1576	8.75035	25.0404	4.9e-05	24.985	-0.3195	0.154	8.75035	0
	1577	8.7496	25.0404	5.1e-05	24.985	-0.3198	0.154	8.7496	0
	1578	8.74978	25.0404	5.2e-05	24.985	-0.32	0.154	8.74978	0
	1579	8.74958	25.0405	5.4e-05	24.985	-0.3203	0.154	8.74958	0
	1580	8.74978	25.0405	5.7e-05	24.985	-0.3205	0.154	8.74978	0
	1581	8.7507	25.0405	5.8e-05	24.985	-0.3207	0.154	8.7507	0
	1582	8.75102	25.0406	5.9e-05	24.985	-0.321	0.154	8.75102	0
	1583	8.75148	25.0406	5.4e-05	24.985	-0.3213	0.154	8.75148	0
	1584	8.75224	25.0406	5.2e-05	24.985	-0.3215	0.155	8.75224	0
	1585	8.75363	25.0406	5.2e-05	24.985	-0.3218	0.155	8.75363	0
	1586	8.75428	25.0407	5.3e-05	24.985	-0.322	0.155	8.75428	0
	1587	8.75447	25.0407	5.3e-05	24.985	-0.3223	0.155	8.75447	0
	1588	8.7541	25.0408	5.6e-05	24.9851	-0.3226	0.155	8.7541	0
	1589	8.75295	25.0407	5.9e-05	24.985	-0.3228	0.155	8.75295	0
	1590	8.7525	25.0407	6.2e-05	24.985	-0.3231	0.155	8.7525	0
	1591	8.75236	25.0408	6.2e-05	24.985	-0.3234	0.155	8.75236	0
	1592	8.75188	25.0408	6.3e-05	24.9849	-0.3236	0.155	8.75188	0
	1593	8.75196	25.0408	5.9e-05	24.9849	-0.3239	0.155	8.75196	0
	1594	8.75359	25.0409	5.6e-05	24.9849	-0.3241	0.155	8.75359	0
	1595	8.7533	25.0409	5e-05	24.9849	-0.3243	0.155	8.7533	0
	1596	8.75398	25.041	4.8e-05	24.9849	-0.3245	0.155	8.75398	0
	1597	8.75443	25.041	4.9e-05	24.985	-0.3247	0.156	8.75443	0
	1598	8.75477	25.0411	5.4e-05	24.985	-0.325	0.155	8.75477	0
	1599	8.75509	25.0412	5.6e-05	24.9851	-0.3252	0.155	8.75509	0
	1600	8.75573	25.0412	6e-05	24.9851	-0.3255	0.155	8.75573	0
	1601	8.75435	25.0413	6.2e-05	24.9851	-0.3258	0.155	8.75435	0
	1602	8.75438	25.0412	6.1e-05	24.9851	-0.326	0.155	8.75438	0
	1603	8.75448	25.0412	6e-05	24.985	-0.3263	0.155	8.75448	0
	1604	8.75354	25.0413	5.9e-05	24.9851	-0.3265	0.155	8.75354	0
	1605	8.75255	25.0414	5.8e-05	24.9851	-0.3268	0.156	8.75255	0
	1606	8.75287	25.0414	5.6e-05	24.9851	-0.327	0.156	8.75287	0
	1607	8.75295	25.0415	5.6e-05	24.9852	-0.3273	0.156	8.75295	0
	1608	8.7529	25.0415	5.3e-05	24.9851	-0.3275	0.156	8.7529	0
	1609	8.75362	25.0415	5.3e-05	24.9851	-0.3278	0.156	8.75362	0
	1610	8.75506	25.0416	5.3e-05	24.9851	-0.328	0.156	8.75506	0
	1611	8.75582	25.0416	5.3e-05	24.9851	-0.3282	0.156	8.75582	0
	1612	8.75525	25.0417	5.6e-05	24.9851	-0.3284	0.156	8.75525	0
	1613	8.75455	25.0416	5.6e-05	24.9851	-0.3287	0.156	8.75455	0
	1614	8.75375	25.0416	5.9e-05	24.9851	-0.3289	0.156	8.75375	0
	1615	8.75361	25.0415	5.9e-05	24.985	-0.3292	0.156	8.75361	0
	1616	8.75391	25.0416	6.1e-05	24.9851	-0.3294	0.156	8.75391	0
	1617	8.75493	25.0416	6.2e-05	24.985	-0.3297	0.156	8.75493	0
	1618	8.75605	25.0417	6.2e-05	24.985	-0.33	0.156	8.75605	0
	1619	8.75644	25.0417	6.1e-05	24.9849	-0.3302	0.157	8.75644	0
	1620	8.75592	25.0418	6.1e-05	24.9849	-0.3305	0.157	8.75592	0
	1621	8.75528	25.0417	5.8e-05	24.9848	-0.3307	0.157	8.75528	0

## Sheet: Fig 4D
	Fig 4D recorded data
	Time		0h			3h			6h			12h			15h			18h			21h			24h			27h
	O.D.600	P4-3				0.81	0.85		0.93	1.01		1.08	1.18		1.28	1.27		1.53	1.46		1.79	1.59		1.84	1.92		1.96	2
		P4-2				0.81	0.88		0.91	0.99		1.09	1.16		1.21	1.26		1.41	1.41		1.68	1.61		1.71	1.93		1.94	2
		P4-1				0.8	0.89		0.93	0.93		1.11	1.14		1.3	1.31		1.51	1.45		1.68	1.68		1.75	1.94		1.86	2
	P4_average		0.6	0.6		0.806667	0.873333		0.923333	0.976667		1.09333	1.16		1.26333	1.28		1.48333	1.44		1.71667	1.62667		1.76667	1.93		1.92	2
	O.D.600	P3-3				0.93	0.82		1.04	0.92		1.22	1.11		1.33	1.21		1.54	1.35		1.76	1.54		1.84	1.72		1.98	2
		P3-2				0.91	0.83		0.97	0.97		1.15	1.06		1.36	1.2		1.62	1.44		1.79	1.69		1.88	1.81		1.99	2
		P3-1				0.89	0.84		0.95	0.88		1.13	1.07		1.32	1.18		1.59	1.36		1.75	1.67		1.97	1.75		1.93	2
	P3_average		0.6	0.6		0.91	0.83		0.986667	0.923333		1.16667	1.08		1.33667	1.19667		1.58333	1.38333		1.76667	1.63333		1.89667	1.76		1.96667	2
	O.D.600	P1-3				0.89	0.83		1.05	0.96		1.41	1.06		1.6	1.22		1.71	1.52		1.88	1.66		1.93	1.71		2	1.94
		P1-2				0.83	0.91		1.13	1.01		1.36	1.22		1.53	1.33		1.76	1.68		1.86	1.68		1.94	1.8		2	1.94
		P1-1				0.87	0.86		1.06	0.98		1.35	1.16		1.65	1.47		1.75	1.72		1.88	1.84		1.91	1.87		2	2
	P1_average		0.6	0.6		0.863333	0.866667		1.08	0.983333		1.37333	1.14667		1.59333	1.34		1.74	1.64		1.87333	1.72667		1.92667	1.79333		2	1.96
	O.D.600	P0-3				0.89	0.81		0.94	0.98		1.11	1.2		1.24	1.16		1.39	1.44		1.52	1.54		1.66	1.85		1.72	2
		P0-2				0.86	0.85		0.89	0.99		1.06	1.21		1.13	1.31		1.33	1.42		1.51	1.59		1.69	1.81		1.67	1.94
		P0-1				0.86	0.82		0.92	0.89		1.07	1.31		1.12	1.46		1.41	1.63		1.55	1.79		1.62	1.92		1.76	2
	P0_average		0.6	0.6		0.87	0.826667		0.916667	0.953333		1.08	1.24		1.16333	1.31		1.37667	1.49667		1.52667	1.64		1.65667	1.86		1.71667	1.98
			WT	ΔcsgF		WT	ΔcsgF		WT	ΔcsgF		WT	ΔcsgF		WT	ΔcsgF		WT	ΔcsgF		WT	ΔcsgF		WT	ΔcsgF		WT	ΔcsgF
		Data use to generate Fig 4D
		Time	WT_P4_a	WT_P3_a	WT_P1_a	WT_P0_a			ΔcsgF_P4_a	ΔcsgF_P3_a	ΔcsgF_P1_a	ΔcsgF_P0_a
		0	0.6	0.6	0.6	0.6			0.6	0.6	0.6	0.6
		3	0.81	0.91	0.86	0.87			0.87	0.83	0.87	0.83
		6	0.92	0.99	1.08	0.92			0.98	0.92	0.98	0.95
		12	1.09	1.17	1.37	1.08			1.16	1.08	1.15	1.24
		15	1.26	1.34	1.59	1.16			1.28	1.2	1.34	1.31
		18	1.48	1.58	1.74	1.38			1.44	1.38	1.64	1.5
		21	1.72	1.77	1.87	1.53			1.63	1.63	1.73	1.64
		24	1.77	1.9	1.93	1.66			1.93	1.76	1.79	1.86
		27	1.92	1.97	2	1.72			2	2	1.96	1.98
	Peptides
	P4: G20-R36_CsgF
	P3: G20-N36_CsgF
	P1: G20-D53_CsgF
	P0: DMSO (as control)

## Sheet: Fig S2B
Fig S2B Sequences file
>Ec (E.coli) csgf
MRVKHAVVLLMLISPLSWAGTMTFQFRNPNFGGNPNNGAFLLNSAQAQNSYKDPSYNDDFGIETPSALDNFTQAIQSQILGGLLSNINTGKPGRMVTNDYIVDIANRDGQLQLNVTDRKTGQTSTIQVSGLQNNSTDF
>Kp (Klebsiella pneumoniae) csgf
MRVKHAVVLLMLISPLSWAGTMTFQFRNPNFGGNPNNGAFLLNSAQAQNSYKDPSYNDDFGIETPSALDNFTQAIQSQILGGLLSNINTGKPGRMVTNDYIVDIANRDGQLQLNVTDRKTGQTSTIQVSGLQNNSTDF
>Sf (Shigella flexneri) csgf
MRVKHAVVLLMLISPLSWAGTMTFQFRNPNFGGNPNNGAFLLNSAQAQNSYKDPSYNDDFGIETPSALDNFTQAIQSQILGGLLSNINTGKPGRMVTNDYIVDIANRDGQLQLNVTDRKTGQTSTIQVSGLQNNSTDF
>St (Salmonella typhimurium) csgf
MRVKHAVVLLMLFSPLTWAGNMTFQFRNPNFGGNPNNGSFLLNSAQAQNSYKDPAYDNDFGIETPSALDNFTQAIQSQILGGLLTNINTGKPGRMVTNDFIIDIANRDGQLQLNVTDRKTGRTSTIEVSGLQTQSTDF
>Vf (Vibrio fischeri ) csgf
MAIRNVLLMLSICIPVFVHASELVYTPVNPNFGGNPLNTSHLFGGANAINDYKGPQEDSLFEQESALDRLTSSLQSRLISQLLADVGNGNTGQLITDDFILNIVDDSGALLIQIVDKATGETSEIQVSGLTPD
>Pr (Pseudomonas resinovorans) csgf
MNKNRLFLGLLLVGLAGASPATELVYTPVNPAFGGNPLNGTWLLNNAQAQNDHDDPDARTSATRQSALERFTSTLESRLLSQMLTNIEEGNTGSLTTDAFIINMIDDGGELTIVITDRATGEVSEVVVNGLLP
Fig S2B Sequences alignment file
Eccsgf MRVKHAVVLLMLI-S-PLSWAGTMTFQFRNPNFGGNPNNGAFLLNSAQAQNSYKDPSYND	58
Kpcsgf MRVKHAVVLLMLI-S-PLSWAGTMTFQFRNPNFGGNPNNGAFLLNSAQAQNSYKDPSYND	58
Sfcsgf MRVKHAVVLLMLI-S-PLSWAGTMTFQFRNPNFGGNPNNGAFLLNSAQAQNSYKDPSYND	58
Stcsgf MRVKHAVVLLMLF-S-PLTWAGNMTFQFRNPNFGGNPNNGSFLLNSAQAQNSYKDPAYDN	58
Vfcsgf MAIRNVLLMLSIC-IPVFVHASELVYTPVNPNFGGNPLNTSHLFGGANAINDYKGPQEDS	59
Prcsgf MNKNRLFLGLLLVGLAGASPATELVYTPVNPAFGGNPLNGTWLLNNAQAQNDHDDPDART	60
* : .: : : : * :.: ** ***** * : *:..*:* *.:..*
Eccsgf DFGIETPSALDNFTQAIQSQILGGLLSNINTGKPGRMVTNDYIVDIANRDGQLQLNVTDR	118
Kpcsgf DFGIETPSALDNFTQAIQSQILGGLLSNINTGKPGRMVTNDYIVDIANRDGQLQLNVTDR	118
Sfcsgf DFGIETPSALDNFTQAIQSQILGGLLSNINTGKPGRMVTNDYIVDIANRDGQLQLNVTDR	118
Stcsgf DFGIETPSALDNFTQAIQSQILGGLLTNINTGKPGRMVTNDFIIDIANRDGQLQLNVTDR	118
Vfcsgf LF--EQESALDRLTSSLQSRLISQLLADVGNGNTGQLITDDFILNIVDDSGALLIQIVDK	117
Prcsgf SA--TRQSALERFTSTLESRLLSQMLTNIEEGNTGSLTTDAFIINMIDDGGELTIVITDR	118
***:.:*.:::*:::. :*::: *: * : *: :*::: : .* * : :.*:
Eccsgf KTGQTSTIQVSGLQNNSTDF	138
Kpcsgf KTGQTSTIQVSGLQNNSTDF	138
Sfcsgf KTGQTSTIQVSGLQNNSTDF	138
Stcsgf KTGRTSTIEVSGLQTQSTDF	138
Vfcsgf ATGETSEIQVSGLTPD----	133
Prcsgf ATGEVSEVVVNGLLP-----	133
**..* : *.**
